# Supplementary material for: Biased Allele Expression and Aggression in Hybrid Honeybees may be Influenced by Inappropriate Nuclear-Cytoplasmic Signaling
Source: Front Genet. 2015 Dec 1;6:343. doi: 10.3389/fgene.2015.00343 (PMC4664729; doi:10.3389/fgene.2015.00343)
Supplement: Supplementary file 1 [file Supplementary_Tables.XLSX]

## Sheet: Supplementary Table 1
															Heat map and values of bias (maternal read count/total read count)						Sample type significantly biased in each category at differing bias cutoff values
		Amel4.5 xloc location				Reciprocal and best BLAST results of OGS3.2 against Drosphila melanogaster			Differentially expressed between EA and AE families			parent_FDR values from Kocher et al 2015 analysis			instar		brain		guard		EA mat AE mat				EA mat AE pat				EA mat only				AE mat only				EA pat only				AE pat only				EA pat AE mat				EA pat AE pat
Unique xlocs overall	OGS3.2 ID	Chromosome	Scaffold	start position of xloc scaffold	Annotation of honey bee gene (OGS3.2 or BLAST if no annotation)	Drosophila FlyBase gene ID	Drosophila gene symbol	Mitocarta protein name	Up or down in EA	stage of differential expression	fold change	instar parent_fdr	brain parent_fdr	guard parent_fdr	EA bias	AE bias	EA bias	AE bias	EA bias	AE bias	0.6	0.7	0.8	0.9	0.6	0.7	0.8	0.9	0.6	0.7	0.8	0.9	0.6	0.7	0.8	0.9	0.6	0.7	0.8	0.9	0.6	0.7	0.8	0.9	0.6	0.7	0.8	0.9	0.6
XLOC_012772	none	1	Group1.1	744079	no significant hits							3.95467e-15	7.95e-12	2.80066e-13	0.991296	0.967196	0.995754	0.910448	0.991184	0.963899	instars/brains/guards	instars/brains/guards	instars/brains/guards	instars/brains/guards
XLOC_000290	GB40808	1	Group1.10	223558	golgin subfamily B member 1 [Apis mellifera]	FBgn0029688	lva					0.957436	0.0429408	0.0395948	0.573506	0.423435	0.739108	0.300737	0.574509	0.493849					brains					brains
XLOC_000309	GB51841	1	Group1.14	10933	multiple inositol polyphosphate phosphatase 1-like [Apis mellifera]	FBgn0026061	Mipp1					0.817233	0.642301	0.0117277	0.60241	0.333333	0.730627	0.289109	0.633459	0.568627									guards
XLOC_000311	GB51843	1	Group1.14	36115	uncharacterized protein LOC725318 [Apis mellifera]	FBgn0034267	CG4984						0.0276772				0.620584	0.4689											brains
XLOC_000318	GB51852	1	Group1.14	116905	uncharacterized protein LOC409752 isoform X1 [Apis mellifera]	FBgn0037336	CG2519						0.000773707				0.977778	0.61745			brains									brains	brains	brains
XLOC_000320	GB51815	1	Group1.14	241775	teneurin-m isoform X2 [Apis mellifera]									0.0290223					0.61165	0.314448					guards
XLOC_000376	GB48999	1	Group1.15	923334	helix-loop-helix protein 11 [Apis mellifera]	FBgn0001994	crp					0.49576	6.44e-35		0.877049	0.436893	0.842381	0.290269							brains	brains					brains
XLOC_000380	GB49004	1	Group1.15	1105658	uncharacterized protein LOC100577082 isoform X1 [Apis mellifera]								1.55e-34	0.000644302			0.658191	0.580346	0.81877	0.492537									brains/guards	guards	guards
XLOC_000365	GB48983	1	Group1.15	83991		FBgn0030873	CG15814					0.000643281	0.0178185		0.969925	0.496241	0.77006	0.305512							brains				instars	instars/brains	instars	instars
XLOC_000384	GB48972	1	Group1.15	105354	teneurin-m isoform X2 [Apis mellifera]	FBgn0004449	Ten-m					1.13124e-06	0.0178185		0.86911	0.509804	0.77006	0.305512							brains				instars	instars/brains	instars
XLOC_000385	GB48969	1	Group1.15	719956	uncharacterized protein LOC408608 [Apis mellifera]							0.719427		6.94391e-06	0.882716	0.0769231			0.968598	0.486402									guards	guards	guards	guards
XLOC_000399	none	1	Group1.15	1086609	3.6 Kb, putative long ncRNA, 3 Kb upstream of GB49000								0.000349056				0.652286	0.256209							brains																	brains
XLOC_000391	GB48962	1	Group1.15	1109232								4.16443e-06	0.127105	0.97766	0.586873	0.758993	0.434783	0.72	0.409619	0.595041													instars	instars
XLOC_000393	GB48958	1	Group1.15	1172439	uncharacterized protein LOC551318 [Apis mellifera]	FBgn0040931	CG9034					0.0573992		0.00921138	0.985915	0.060241			0.98524	0.178571					guards	guards	guards					guards
XLOC_000407	GB43007	1	Group1.16	315742	glucose dehydrogenase [FAD, quinone] [Apis mellifera]				Down	Guard	2.49962			3.5933e-21					0.987925	0.324324					guards					guards	guards	guards
XLOC_000408	GB43005	1	Group1.16	319489	glucose dehydrogenase [FAD, quinone] isoform 3 [Apis mellifera]							1.86432e-25		3.11312e-46	0.98728	0.541639			0.979987	0.437013									instars/guards	instars/guards	instars/guards	instars/guards
XLOC_000402	GB43015	1	Group1.16	436777	myocardin-related transcription factor A-like isoform X3 [Apis mellifera]	FBgn0052296	Mrtf					0.0017628	0.00053171		0.729508	0.457265	0.719745	0.573529											instars/brains	instars/brains
XLOC_000541	GB44812	1	Group1.22	644720									0.000100634				0.360735	0.531477																			brains
XLOC_000599	GB46487	1	Group1.23	207522		FBgn0003463	sog						2.72523e-05				0.492958	0.293729																							brains	brains
XLOC_000618	GB46444	1	Group1.23	255627	serine--pyruvate aminotransferase, mitochondrial-like isoform X3 [Apis mellifera]	FBgn0014031	Spat	Serine--pyruvate aminotransferase						0.000407646					0.371951	0.22093																						guards							guards
XLOC_000641	GB46496	1	Group1.23	450531		FBgn0037235	CG1103					0.816072	0.0233244		0.645833	0.5	0.435897	0.25																							brains	brains
XLOC_000658	GB46429	1	Group1.23	470865	n-(5-amino-5-carboxypentanoyl)-L-cysteinyl-D-valine synthase isoform X2 [Apis mellifera]	FBgn0000527	e					0.436907	0.000182409	0.00326829	0.857143	0.227586	0.718512	0.31632	0.727575	0.383929					brains/guards					brains/guards
XLOC_000671	none	1	Group1.23	703152	3.7 Kb, putative long ncRNA, antisense strand overlaps 3' end of GB46419 and in last intron of GB46512, AFG3-like, an ATP-dependent zinc metalloprotease								9.4e-07				0.657165	0.219512							brains																	brains
XLOC_000708	GB52133	1	Group1.25	350948	Krueppel-like factor 7-like [Apis mellifera]	FBgn0040765	luna						0.0174424				0.69697	0.415473											brains
XLOC_000716	GB53887	1	Group1.26	71750										0.00693165					0.15237	0.574257																	guards	guards	guards
XLOC_000734	GB55285	1	Group1.27	141098		FBgn0052225	CG32225						0.0139343				0.41206	0.380282																							brains
XLOC_000781	GB47477	1	Group1.29	581472	transitional endoplasmic reticulum ATPase TER94 [Apis mellifera]	FBgn0033564	Pex6					0.0242064	0.0486772	0.987514	0.618605	0.555556	0.507504	0.538781	0.487179	0.517241									instars
XLOC_000818	GB47499	1	Group1.29	1136319	protein Skeletor, isoforms D/E-like [Apis mellifera]	FBgn0085384	CG34355					0.783989	3.29e-07		0.56875	0.383333	0.677686	0.465789											brains
XLOC_000833	GB47391	1	Group1.29	1159476	nuclear pore complex protein Nup107 [Apis mellifera]	FBgn0027868	Nup107					0.841133	2e-06		0.617021	0.410526	0.684327	0.454674											brains
XLOC_000863	none	1	Group1.29	1373556	Apis mellifera hormone receptor-like in 46 (Hr46), transcript variant X9, mRNA (64% of XLOC is identical to this mRNA) putative ecdysteroid response gene, a nuclear hormone receptor genetically linked to ovary size in worker bees							0.00998454			0.726214	0.392157									instars					instars
XLOC_000851	GB47510	1	Group1.29	1392962								2.03382e-05			0.575377	0.305236																									instars
XLOC_000884	GB51940	1	Group1.31	27705	calponin homology domain-containing protein DDB_G0272472-like isoform X1 [Apis mellifera]	FBgn0263346	CG43427					0.821176	0.0174959	0.696352	0.582765	0.432544	0.665957	0.381651	0.50936	0.507663					brains
XLOC_000891	GB51019	1	Group1.31	683750	kinase D-interacting substrate of 220 kDa-like isoform X3 [Apis dorsata], 96% identity	FBgn0261554	CG42672						0.0222946				0.616809	0.460843											brains
XLOC_000933	GB40007	1	Group1.33	314990	nesprin-1-like [Apis mellifera] - cell migration, mitochondrial, nuclear localization	FBgn0261836	Msp300						0.0432041	0.162673			0.973684	0.186667	0.966667	0.196429					brains	brains	brains					brains
XLOC_000977	GB42233	1	Group1.34	257315	ELAV-like protein 2-like isoform X13 [Apis mellifera]	FBgn0086675	fne					0.984402	0.017303		0.575	0.434783	0.638277	0.29721							brains																	brains
XLOC_000974	GB42236	1	Group1.34	318043	patched domain-containing protein 3-like isoform X1 [Apis mellifera]							0.405538	0.00323579		0.636364	0.518072	0.632911	0.707317			brains													brains
XLOC_000946	GB42200	1	Group1.34	756407	83% IDENTICAL TO Phosphatidylinositol 3-kinase regulatory subunit alpha [Camponotus floridanus]	FBgn0020622	Pi3K21B					0.876309	2.08e-10	0.333635	0.572519	0.388235	0.800738	0.295071	0.594118	0.527027					brains	brains					brains
XLOC_001023	GB45486	1	Group1.35	645645	sodium/potassium/calcium exchanger Nckx30C-like isoform X1 [Apis mellifera]	FBgn0028704	Nckx30C						4.39e-13				0.973737	0.439353											brains	brains	brains	brains
XLOC_001029	none	1	Group1.35	688437	In 5' UTR of GB45529, on antisense strand								0.000767274				0.990566	0.391304							brains					brains	brains	brains
XLOC_001039	GB48935	1	Group1.36	89658	protein Star-like [Apis mellifera] StAR controls the rate limiting step of steroidogenesis in ovaries by transporting cholesterol from the outer to inner mitochondrial membrane…	FBgn0003310	S					0.00239127			0.980296	0.288462									instars	instars					instars	instars
XLOC_001083	GB51622	1	Group1.37	1413090		FBgn0003435	sm					0.951317	0.00830685		0.682927	0.331081	0.537226	0.368074																							brains
XLOC_001152	GB49290 or GB49259, transcript covers both	1	Group1.40	580957	cytosolic carboxypeptidase 1-like isoform X8 [Apis mellifera] GB49290 / mitochondrial uncoupling protein 2-like isoformX1 [Apis mellifera] GB49259							1.25028e-24	3.41e-100	8.4431e-07	0.924699	0.53313	0.950062	0.418496	0.976359	0.402299									instars/brains/guards	instars/brains/guards	instars/brains/guards	instars/brains/guards
XLOC_001141	GB49259	1	Group1.40	613434	mitochondrial uncoupling protein 2-like isoformX1 [Apis mellifera]							3.21294e-28	4.21e-148	8.4431e-07	0.924065	0.557087	0.955866	0.422164	0.976359	0.402299									instars/brains/guards	instars/brains/guards	instars/brains/guards	instars/brains/guards
XLOC_001189	GB55016	1	Group1.41	1016324	quinone oxidoreductase-like isoformX1 [Apis mellifera]	FBgn0033188	Drat					0.144482	1.13e-09	3.95139e-09	0.532487	0.507629	0.664794	0.443563	0.644279	0.491843									brains/guards
XLOC_013008	GB54970	1	Group1.41	27746	chemosensory protein 6 precursor [Apis mellifera]							0.090208	0.000258407		0.971429	0.464789	0.992806	0.495614											brains	brains	brains	brains
XLOC_001221	GB54998	1	Group1.41	583980	bromodomain adjacent to zinc finger domain protein 2B isoform X4 [Apis mellifera]	FBgn0033636	tou					3.92744e-08	2.12e-10		0.945946	0.594286	0.96831	0.573944											instars/brains	instars/brains	instars/brains	instars/brains
XLOC_013636	GB54951	1	Group1.41	77276	ubiquitin carboxyl-terminal hydrolase 46-like [Apis mellifera]	FBgn0039025	Usp12-46					0.0459266	0.00023923	0.389249	0.985816	0.492958	0.992248	0.541254	0.951327	0.439024									instars/brains	instars/brains	instars/brains	instars/brains
XLOC_001238	GB54945	1	Group1.41	177805	NO SIGNIFICANT HITS							4.12256e-10			0.737113	0.673267					instars									instars
XLOC_001237	GB54987	1	Group1.41	201186	neuroligin-1 isoform X1 [Apis mellifera] (Biswas 2008 says this is neuroligin-2)	FBgn0031866	Nlg2						1.65e-09				0.719914	0.442748											brains	brains
XLOC_001228	GB54941	1	Group1.41	406501	uncharacterized protein LOC100577142 [Apis mellifera]							0.287289		2.61415e-06	0.947368	0.36			0.972973	0.427083									guards	guards	guards	guards
XLOC_001215	GB54935	1	Group1.41	512291	ras guanine nucleotide exchange factor B-like isoform X3 [Apis mellifera]	FBgn0032221	CG5375						0.000242509				0.991018	0.58296											brains	brains	brains	brains
XLOC_001214	GB54934	1	Group1.41	549377	ras guanine nucleotide exchange factor B-like isoform X3 [Apis mellifera]	FBgn0063485	Lasp					0.492069	0.001405	0.416031	0.979798	0.480392	0.979452	0.488889	0.978947	0.68									brains	brains	brains	brains
XLOC_001186	GB55020	1	Group1.41	1095425	plexin-A4 isoform X3 [Apis mellifera]	FBgn0025741	PlexA					2.74968e-05	1.05e-27		0.863636	0.478261	0.962585	0.503226											instars/brains	instars/brains	instars/brains	brains
XLOC_001179	GB54906	1	Group1.41	1305951	niemann-Pick C1 protein-like isoform X1 [Apis mellifera]							0.530146	2.17e-21		0.946667	0.402778	0.985507	0.516968											brains	brains	brains	brains
XLOC_001303	GB53979	1	Group1.42	1064626	SEC23-interacting protein-like isoformX1 [Apis mellifera]	FBgn0031990	CG8552					2.92171e-05	4.22e-11		0.760052	0.370016	0.985342	0.412262							instars				brains	instars/brains	brains	brains
XLOC_001272	GB53925	1	Group1.42	578068	uncharacterized protein LOC724993 [Apis mellifera]									0.000705136					0.873773	0.37037					guards					guards	guards
XLOC_001263	GB53960	1	Group1.42	211723	spliceosome-associated protein CWC15 homolog isoform 1 [Apis mellifera]	FBgn0040235	c12.1					0.437447	0.000659091		0.643275	0.451429	0.988142	0.472081											brains	brains	brains	brains
XLOC_001268	GB53931	1	Group1.42	327191	laminin subunit alpha-1-like isoform X3 [Apis mellifera]	FBgn0261563	wb					0.0934599	1.60433e-05		0.70751	0.415385	0.884547	0.205977							brains	brains					brains
XLOC_001269	GB53928	1	Group1.42	435788									0.00268668				0.748663	0.562914											brains	brains
XLOC_001279	GB53972	1	Group1.42	766437	recQ-mediated genome instability protein 1-like isoform X1 [Apis mellifera]							0.0155346	0.683415	0.054518	0.823529	0.434783	0.570681	0.464052	0.935065	0.583333									instars	instars	instars
XLOC_001283	GB53976	1	Group1.42	855664	regulating synaptic membrane exocytosis protein 1-like isoform X1 [Apis mellifera]	FBgn0264606	Fife						0.00777574				0.990536	0.164948							brains	brains	brains					brains
XLOC_001293	none	1	Group1.42	951589									0.0122348				0.214953	0.436364																			brains	brains
XLOC_001308	GB42286	1	Group1.43	1497256	extensin-like [Apis mellifera]	FBgn0030569	CG9411					3.18061e-09			0.975281	0.320273									instars					instars	instars	instars
XLOC_013470	GB48859	2	Group2.4	289085		FBgn0037652	CG11980						6.09334e-05				0.47449	0.310606																							brains
XLOC_005257	GB43468	2	Group2.7	331281	cAMP-dependent protein kinase catalytic subunit isoform 1 [Apis mellifera]	FBgn0000273	Pka-C1					0.753312	1.98969e-05		0.421053	0.428571	0.653805	0.272598							brains																	brains
XLOC_005264	none	2	Group2.7	335570	putative long ncRNA 19 Kb antisense strand 1 Kb downstream from GB43468, which is cAMP-dependent protein kinase catalytic subunit isoform 1 [Apis mellifera]							0.836682	7.92642e-05	0.521374	0.605263	0.272727	0.67654	0.29131	0.470588	0.333333					brains																	brains
XLOC_005246	none	2	Group2.7	354763	putative ncRNA								4.97e-19				0.615725	0.273663							brains																	brains
XLOC_005220	GB41855	2	Group2.7	962833		FBgn0262867	Ptr						0.0274509				0.576604	0.365897																							brains
XLOC_005214	none	2	Group2.7	1317764	5 Kb putative ncRNA in 3' UTR and first exon of GB43415, 33% of query is 97% ID to neuronal acetylcholine receptor subunit alpha-7-like isoform X2 [Apis dorsata]								5.4e-07				0.759637	0.576											brains	brains
XLOC_005294	none	2	Group2.9	338247									3.05e-12				0.0305118	0.529696																			brains	brains	brains	brains
XLOC_005314	GB50761	2	Group2.11	366035	chymotrypsin-1 [Apis mellifera]	FBgn0038485	CG5255		Up	Larvae	-1.82244	0.0272375		0.00080295	0.969282	0.0166389			0.953971	0.0259326					instars/guards	instars/guards	instars/guards	instars/guards
XLOC_005303	GB50793	2	Group2.11	509140								0.0282633			0.526316	0.300493																									instars
XLOC_005350	GB50827	2	Group2.11	1093605	uncharacterized threonine-rich GPI-anchored glycoprotein PJ4664.02-like isoform X4 [Apis mellifera]								0.0015962				0.265957	0.4																			brains	brains
XLOC_005374	none	2	Group2.11	1387168	U8-agatoxin-Ao1a-like isoform 1 [Apis mellifera]								0.00615634				0.737323	0.295681							brains	brains
XLOC_005448	GB52360	2	Group2.17	1033970	high affinity cAMP-specific and IBMX-insensitive 3',5'-cyclic phosphodiesterase 8A-like, partial [Apis mellifera]	FBgn0266377	Pde8						0.00484797	0.969149			0.613333	0.638158	0.51	0.478261	brains
XLOC_005605	GB49775	2	Group2.18	411953		FBgn0011296	l(2)efl	Protein lethal(2)essential for life				0.0188747	3.2e-80	9.47649e-09	0.550554	0.477629	0.548332	0.359668	0.565123	0.484859																					brains
XLOC_005612	GB49806	2	Group2.18	867744	LIM domain only protein 3 [Apis mellifera]								1.53215e-05				0.745146	0.0359477							brains	brains																	brains	brains
XLOC_005584	GB49755	2	Group2.18	982358	uncharacterized protein LOC410867 [Apis mellifera]							0.816072	1.72658e-05	0.233697	0.504065	0.442105	0.681626	0.262692	0.47076	0.404494					brains																	brains
XLOC_005735	GB55422	2	Group2.19	1536535	maspardin-like isoform X3 [Apis mellifera]							0.0383869	0.0061407	0.440836	0.989247	0.47644	0.969388	0.40625	0.917293	0.52									instars/brains	instars/brains	instars/brains	instars/brains
XLOC_005866	GB55509	2	Group2.19	44221		FBgn0036479	CG13458					0.00924282		0.0492626	0.405594	0.471831			0.49702	0.390135																					guards
XLOC_005888	GB55523	2	Group2.19	206286		FBgn0034083	lbk					0.913782	0.0014241	0.935843	0.536752	0.474104	0.578017	0.374688	0.457944	0.52809																					brains
XLOC_005856	GB55527	2	Group2.19	214527	uncharacterized protein LOC408649 isoform X1 [Apis mellifera]	FBgn0026869	Thd1					0.984402	0.0294545		0.480769	0.528302	0.600806	0.254296							brains																	brains
XLOC_005740	GB55429	2	Group2.19	1397011	CREB-regulated transcription coactivator 1-like isoform X2 [Apis mellifera]	FBgn0036746	Crtc					0.846728	0.0329774		0.365385	0.693182	0.22561	0.893519																	brains										brains	brains
XLOC_005730	GB55549	2	Group2.19	1778481		FBgn0036935	CG14186						0.000242509				0.409677	0.368966																							brains
XLOC_005751	GB55617	2	Group2.19	2076122	uncharacterized protein LOC100576254 [Apis mellifera]	FBgn0029836	CG5928					0.782042	2.90305e-05	0.124343	0.428571	0.423077	0.261905	0.363868	0.383838	0.309091																		brains											brains
XLOC_005684	GB55378	2	Group2.19	2627300		FBgn0004512	Mdr49					0.747342	0.0122994	0.978844	0.580488	0.473451	0.566406	0.24898	0.62766	0.368421																					brains	brains
XLOC_005634	GB55348	2	Group2.19	3801279	histone-lysine N-methyltransferase, H3 lysine-79 specific isoform X4 [Apis mellifera]	FBgn0264693	ens					0.0452165	0.0163551	0.783103	0.611321	0.521472	0.570248	0.465613	0.553249	0.47234									instars
XLOC_006625	GB49069	3	Group3.4	699150	mediator of RNA polymerase II transcription subunit 22 [Apis mellifera]	FBgn0040339	MED22					0.0929444	0.000555764		0.95122	0.647059	0.982558	0.610063			brains									brains	brains	brains
XLOC_010959	GB49119	3	Group3.4	426077	deoxynucleotidyltransferase terminal-interacting protein 2-like [Apis mellifera]	FBgn0037504	CG1142					8.35628e-13	8.17e-14	1.05486e-10	0.991158	0.513019	0.981034	0.635052	0.96319	0.559701	brains								instars/guards	instars/brains/guards	instars/brains/guards	instars/brains/guards
XLOC_010920	GB49078	3	Group3.4	475466	nose resistant to fluoxetine protein 6-like isoform X3 [Apis mellifera]							6.89091e-16	1.97e-08	1.79742e-08	0.989001	0.446319	0.988991	0.5	0.973951	0.385965					guards				instars/brains	instars/brains/guards	instars/brains/guards	instars/brains/guards
XLOC_005959	GB49117	3	Group3.4	398933	heat shock protein cognate 3 precursor [Apis mellifera]	FBgn0001218	Hsc70-3	Heat shock 70 kDa protein cognate 3				0.00242806	0.000262618	0.00048201	0.998303	0.484818	0.993548	0.467363	0.988225	0.488673									instars/brains/guards	instars/brains/guards	instars/brains/guards	instars/brains/guards
XLOC_006645	GB49076	3	Group3.4	493302	cell wall protein AWA1-like isoformX2 [Apis mellifera]	FBgn0032938	CG8671					4.43267e-07	2.47e-26	0.00028634	0.947917	0.430108	0.986994	0.546119	0.959391	0.466667									instars/brains/guards	instars/brains/guards	instars/brains/guards	instars/brains/guards
XLOC_005978	GB50626	3	Group3.4	57793		FBgn0032923	CG9248						0.0131655				0.456044	0.333333																							brains
XLOC_005951	GB49087	3	Group3.4	344735	formin-binding protein 1 homolog isoform X8 [Apis mellifera]	FBgn0035533	Cip4					4.04516e-07	0.220806		0.961722	0.47486	0.978261	0.559633											instars	instars	instars	instars
XLOC_005961	GB49115	3	Group3.4	391218	probable low affinity copper uptake protein 2-like isoform X3 [Apis mellifera]							0.507844	0.000145554	0.0290223	0.95	0.523077	0.994413	0.542017	0.95122	0.6	guards								brains	brains/guards	brains/guards	brains/guards
XLOC_010962	GB49120	3	Group3.4	431235	raf homolog serine/threonine-protein kinase phl [Apis mellifera]	FBgn0003079	phl					0.000491472	2.53e-13		0.938144	0.46	0.991098	0.479893											instars/brains	instars/brains	instars/brains	instars/brains
XLOC_010961	GB49123	3	Group3.4	438337	uncharacterized protein LOC100577638 isoform X1 [Apis mellifera]	FBgn0035719	tow					7.85024e-22		2.80331e-23	0.97628	0.550107			0.977456	0.443548									instars/guards	instars/guards	instars/guards	instars/guards
XLOC_010919	GB49124	3	Group3.4	474197	myotubularin-related protein 2 isoformX1 [Apis mellifera]	FBgn0025742	mtm					3.91451e-05		0.0102878	0.989071	0.495495			0.983425	0.460674									instars/guards	instars/guards	instars/guards	instars/guards
XLOC_006634	GB49129	3	Group3.4	657813	uncharacterized protein LOC408761 [Apis mellifera]	FBgn0014133	bif					0.000856029	0.000555764	0.452128	0.958333	0.579545	0.982558	0.610063	0.951613	0.522727	brains								instars	instars/brains	instars/brains	instars/brains
XLOC_006632	GB49067	3	Group3.4	712261	zinc finger protein GLI1-like [Apis mellifera]	FBgn0033782	sug					0.090208		0.0268158	0.95122	0.615385			0.993808	0.391892					guards					guards	guards	guards
XLOC_006016	GB46918	3	Group3.5	138340		FBgn0033657	Sln						0.0380451				0.527027	0.277372																							brains	brains
XLOC_005985	GB46847	3	Group3.5	709764	probable ATP-dependent RNA helicase CG8611-like isoform X1 [Apis mellifera]	FBgn0027602	CG8611					0.507844	0.032943		0.584112	0.487903	0.650862	0.496933											brains
XLOC_006118	GB55764	3	Group3.8	1139499	ATP-binding cassette sub-family C member Sur isoform X4 [Apis mellifera]	FBgn0028675	Sur					0.000498282		0.306075	0.674457	0.456172			0.508051	0.453079									instars
XLOC_006196	GB53681	3	Group3.9	568925		FBgn0034442	CG11257						0.00197408				0.596222	0.351258																							brains
XLOC_012450	GB53696	3	Group3.9	614838	androgen-induced gene 1 protein-like isoform X4 [Apis mellifera]	FBgn0031245	CG3625					0.839156	0.000455527	0.0984266	0.742765	0.235127	0.877797	0.246544	0.638393	0.2					brains	brains					brains
XLOC_013236	GB53716	3	Group3.9	1019196		FBgn0038106	CG7488					0.773014	0.0203028		0.578313	0.285714	0.532051	0.242188																							brains	brains
XLOC_013234	GB53663	3	Group3.9	1021285		FBgn0038106	CG7488					0.773014	0.0203028		0.578313	0.285714	0.532051	0.242188																							brains	brains
XLOC_006276	GB53636	3	Group3.9	2024094								0.00438796	3.56715e-05	0.0226462	0.252747	0.587248	0.378537	0.578194	0.223672	0.682836																	instars/brains	instars/guards							guards
XLOC_006262	GB53747	3	Group3.9	2049043	Phosphatase and actin regulator 1 [Acromyrmex echinatior]	FBgn0052264	CG32264					0.00438796	5.75e-09	0.0226462	0.252747	0.587248	0.369103	0.572365	0.223672	0.682836																	instars/brains	instars/guards							guards
XLOC_006331	GB49180	3	Group3.14	284284	cysteine-rich secretory protein 1-like isoform X1 [Apis mellifera]								0.0434151				0.651422	0.2861							brains																	brains
XLOC_006380	GB47039	3	Group3.15	320127	dynamin isoformX1 [Apis mellifera]	FBgn0003392	shi						0.00715179				0.480663	0.73															brains	brains
XLOC_006418	GB47014	3	Group3.15	632893		FBgn0041781	SCAR					0.816072	0.00632041	0.701244	0.505263	0.554348	0.355658	0.513995	0.493976	0.692308																	brains
XLOC_006504	GB41562	3	Group3.16	580119	lachesin-like, partial [Apis florea]								0.00372894				0.824187	0.242489							brains	brains					brains
XLOC_006503	GB40193	3	Group3.16	583606									0.00484797				0.53012	0.353488																							brains
XLOC_006481	GB41257	3	Group3.16	750112		FBgn0033021	CG10417					0.970698	0.000867734		0.490909	0.5	0.578275	0.614865															brains
XLOC_006529	GB46140	3	Group3.18	191807		FBgn0259685	crb					0.79397		0.0441532	0.567308	0.37			0.357955	0.440476																	guards
XLOC_006567	GB50641	3	Group3.19	71127	uncharacterized protein MAL13P1.304-like [Apis dorsata]	FBgn0033174	CG11125						0.0192719				0.262697	0.638814																				brains							brains
XLOC_006828	GB49650	4	Group4.1	255178	protein FAM46A-like [Apis mellifera]	FBgn0050497	CG30497					0.697941	0.00243512		0.658385	0.280488	0.813051	0.0909091							brains	brains	brains																	brains
XLOC_006829	none	4	Group4.1	265400	9.4 Kb putative nc RNA. Antisense strand in 3'UTR of GB49650, protein FAM46A-like isoform X3 [Apis mellifera]							0.929796	0.0187176		0.733224	0.274945	0.751508	0.215272							brains	brains
XLOC_006656	GB49633	4	Group4.1	482418	RNA 3'-terminal phosphate cyclase-like protein-like isoform X1 [Apis mellifera]	FBgn0020909	Rtc1					0.941134	9.82212e-05		0.490909	0.527778	0.442308	0.801724															brains	brains	brains
XLOC_007148	GB53124	4	Group4.5	390569	vesicular glutamate transporter 2 isoform X1 [Apis mellifera]	FBgn0058263	MFS17					0.54022	0.0403013	0.745545	0.560694	0.393089	0.856241	0.181373	0.504138	0.475309					brains	brains	brains
XLOC_007105	GB53104	4	Group4.5	402774	cubilin [Apis mellifera] (3733 aa)	FBgn0052702	Cubn					0.393281	0.00136124	0.604454	0.553288	0.383838	0.887195	0.16782	0.50423	0.467532					brains	brains	brains
XLOC_007104	GB53101	4	Group4.5	607177	KRR1 small subunit processome component homolog [Apis mellifera]	FBgn0020305	dbe					0.992505	0.0453598		0.576271	0.426357	0.691989	0.375427							brains
XLOC_011141	GB49614	4	Group4.6	1033550	glutathione S-transferase 1 [Apis mellifera]							0.000883336			0.982301	0.314394									instars					instars	instars	instars
XLOC_007161	GB49568	4	Group4.6	6723	glutamate receptor ionotropic, kainate 2-like isoform X6 [Apis dorsata]							5.69724e-17	1.11e-51	1.3778e-10	0.9	0.495822	0.946396	0.232464	0.988981	0.513514					brains	brains			instars/guards	instars/guards	instars/brains/guards	instars/brains/guards
XLOC_007168	GB49567	4	Group4.6	8788	sestrin-1-like isoformX1 [Apis mellifera]	FBgn0034897	Sesn					1.9742e-17	2.24e-42	8.65513e-13	0.98411	0.456204	0.965982	0.441135	0.982872	0.445415									instars/brains/guards	instars/brains/guards	instars/brains/guards	instars/brains/guards
XLOC_007218	GB49535	4	Group4.6	607756	calcium/calmodulin-dependent protein kinase II isoform X3 [Apis mellifera]	FBgn0264607	CaMKII					0.733933	1.54e-68	8.24513e-09	0.75	0.424658	0.743471	0.311114	0.795676	0.474227					brains				guards	brains/guards
XLOC_007195	GB49590	4	Group4.6	613799	DDB1- and CUL4-associated factor 6-like isoform X1 [Apis mellifera]							0.999546		7.82384e-06	0.506631	0.493671			0.666667	0.484043									guards
XLOC_007220	GB49533	4	Group4.6	783826	coronin-2B-like isoform X2 [Apis mellifera]								1.67e-07	9.7094e-05			0.984252	0.45245	0.963303	0.507042									brains/guards	brains/guards	brains/guards	brains/guards
XLOC_010451	GB49521	4	Group4.6	881679	NAD(P)H-hydrate epimerase-like isoform 1 [Apis mellifera] - enzymatic repair of NAD or NADP damaged by heat or enzymes	FBgn0030178	CG2974	NAD(P)H-hydrate epimerase				0.0553391	0.00242315		0.984848	0.440945	0.971698	0.532468											brains	brains	brains	brains
XLOC_011982	GB49517	4	Group4.6	909040	LOW QUALITY PROTEIN: DENN domain-containing protein 4C-like [Apis mellifera]	FBgn0025864	Crag					0.0893036	0.000454882		0.970149	0.484848	0.990506	0.477912											brains	brains	brains	brains
XLOC_012801	none	4	Group4.6	991904	9.6 Kb, Protein held out wings-like							0.184714	0.00053171		0.960784	0.387097	0.992366	0.396761							brains					brains	brains	brains
XLOC_011143	GB49514	4	Group4.6	1027715	probable ATP-dependent RNA helicase pitchoune [Apis mellifera]	FBgn0266581	pit					0.0371488			0.988506	0.502041													instars	instars	instars	instars
XLOC_012357	GB55937	4	Group4.7	148628	SUN domain-containing ossification factor-like isoform X2 [Apis dorsata]							0.536356	0.000253105		0.965517	0.490909	0.992147	0.537815											brains	brains	brains	brains
XLOC_006663	GB55943	4	Group4.7	296071	FAM114A2-like [Apis mellifera]	FBgn0038360	CG9590					0.0962155	0.000595573		0.975	0.397959	0.989761	0.445378											brains	brains	brains	brains
XLOC_006675	GB55930	4	Group4.7	92579	xaa-Pro aminopeptidase 1-like [Apis mellifera]	FBgn0038072	CG6225						0.00243659	0.49316			0.989324	0.266304	0.964029	0.296296					brains	brains					brains	brains
XLOC_006671	GB55921	4	Group4.7	88011	esterase FE4-like [Apis mellifera]								0.00202534	0.794356			0.981481	0.444444	0.541667	0.538462									brains	brains	brains	brains
XLOC_006662	GB55912	4	Group4.7	228856	unconventional myosin-XVIIIa-like isoform X3 [Apis mellifera]	FBgn0026059	Mhcl					0.0575619	0.0025322	0.0458436	0.980198	0.513158	0.980263	0.410256	0.985612	0.45									brains/guards	brains/guards	brains/guards	brains/guards
XLOC_006659	GB55906	4	Group4.7	300315	derlin-1-like, partial [Apis mellifera] - positive regulation of apoptosis, misfolded protein catabolic process	FBgn0038722	Nup58					0.0515863	0.00254858		0.982456	0.515152	0.970588	0.419355											brains	brains	brains	brains
XLOC_006751	GB50435	4	Group4.9	215140		FBgn0039808	CG12071						0.04447				0.474265	0.658065															brains
XLOC_006744	GB50425	4	Group4.9	445172	protein bric-a-brac 1 [Apis mellifera]	FBgn0267033	mamo						7.85e-06				0.73913	0.0434783							brains	brains																	brains	brains
XLOC_006694	GB50382	4	Group4.9	2168779	zinc finger protein 615-like [Apis mellifera]							0.876319	0.0200521		0.533333	0.526316	0.549242	0.634518															brains
XLOC_006791	GB42983	4	Group4.10	253069		FBgn0036485	FucTA						9.53381e-05				0.708531	0.429803											brains	brains
XLOC_006823	GB44225	4	Group4.13	2339864	uncharacterized protein LOC724781 isoform X1 [Apis mellifera]							0.00022977	1.11e-14	5.77468e-16	0.888889	0.403101	0.840602	0.496382	0.885877	0.501502									instars/brains/guards	instars/brains/guards	instars/brains/guards
XLOC_006901	GB44058	4	Group4.13	883882	UDP-glucuronosyltransferase 1-3-like [Apis mellifera]	FBgn0032713	CG17323		Up	Brains	-7.74599	0.00164674		3.48263e-05	0.649962	0.431001			0.784314	0.370031					guards				instars	guards
XLOC_006900	GB44056	4	Group4.13	908210	stress-induced-phosphoprotein 1-like [Apis mellifera]	FBgn0024352	Hop	LD03220p				0.852472	2.12e-10	0.449456	0.511029	0.496695	0.625059	0.507143	0.560886	0.490566									brains
XLOC_012212	GB44222	4	Group4.13	2272334	uncharacterized protein LOC724481 [Apis mellifera]	FBgn0039897	CG1674					7.95828e-08			0.965368	0.497942													instars	instars	instars	instars
XLOC_006979	GB44100	4	Group4.13	64089	vegetative cell wall protein gp1-like isoform X1 [Apis mellifera]							0.113117	0.764326	0.0369738	0.754931	0.198236	0.452632	0.573333	0.777977	0.198972					guards	guards																	guards
XLOC_006964	GB44121	4	Group4.13	317708	sodium-dependent neutral amino acid transporter SLC6A17 isoformX1 [Apis mellifera]	FBgn0262476	CG43066						0.0172675	0.910112			0.701632	0.40146	0.5	0.434783									brains	brains
XLOC_006899	GB44055	4	Group4.13	917254	NF-kappa-B inhibitor cactus 1 [Apis mellifera]	FBgn0000250	cact					0.012454			0.651685	0.554913													instars
XLOC_006931	GB44169	4	Group4.13	940460									0.00207814				0.558382	0.364929																							brains
XLOC_006891	GB44043	4	Group4.13	1006824		FBgn0028841	jhamt					2.8319e-13			0.291173	0.550898																					instars	instars
XLOC_006890	GB44041	4	Group4.13	1069144	dachshund homolog 2-like [Apis mellifera]	FBgn0005677	dac						0.00777574				0.705882	0.118943							brains	brains																	brains
XLOC_006863	GB44017	4	Group4.13	1858744								0.747342		0.0205981	0.568182	0.553846			0.5163	0.60241													guards
XLOC_006844	GB44202	4	Group4.13	1863443	uncharacterized protein LOC100872970 [Apis florea]							0.432253		0.0205981	0.497006	0.593361			0.5163	0.60241													guards
XLOC_013494	GB44211	4	Group4.13	1982243	Contactin-like, succinyl CoA ligase (GDP forming) beta subunit, mitochondrial								0.00610415	0.0838179			0.947368	0.5	0.950495	0.4									brains	brains	brains	brains
XLOC_012211	GB44218	4	Group4.13	2239387	ankyrin-3 isoform X2 [Apis mellifera]	FBgn0261788	Ank2						6.11e-44	0.0988254			0.989843	0.451047	0.950495	0.34375									brains	brains	brains	brains
XLOC_013195	GB44223	4	Group4.13	2283717	lysosomal alpha-mannosidase-like [Apis mellifera]	FBgn0027611	LM408					2.04369e-12	2.75e-10	1.26529e-07	0.994868	0.487213	0.965517	0.587814	0.954128	0.542056									instars/brains/guards	instars/brains/guards	instars/brains/guards	instars/brains/guards
XLOC_007005	GB53046	4	Group4.16	833795	ATP-binding cassette sub-family G member 4-like isoform X2 [Apis mellifera]	FBgn0031220	CG4822					0.964923	0.00681017		0.571429	0.40625	0.529412	0.711765															brains	brains
XLOC_007047	GB53009	4	Group4.16	207660	uncharacterized protein LOC410979 [Apis mellifera]	FBgn0031275	GABA-B-R3						2.46e-08				0.696498	0.169574							brains																	brains	brains
XLOC_007025	GB53001	4	Group4.16	235925	uncharacterized protein LOC100577272 [Apis mellifera]								1.65e-09				0.666667	0.153682							brains																	brains	brains
XLOC_007043	GB53012	4	Group4.16	356969	protein turtle-like isoform X7 [Apis dorsata]	FBgn0010473	tutl					0.841133	2.59e-09		0.371429	0.584158	0.972136	0.45082											brains	brains	brains	brains
XLOC_007929	GB45429	5	Group5.2	556595	apoptotic chromatin condensation inducer in the nucleus-like (Acinus) [Apis mellifera]	FBgn0263198	Acn						0.000588016				0.69989	0.399055							brains
XLOC_007303	GB46736	5	Group5.9	118707	probable ubiquitin carboxyl-terminal hydrolase FAF-X isoform X6 [Apis mellifera]	FBgn0005632	faf						7.05e-07				0.969849	0.541379											brains	brains	brains	brains
XLOC_007348	GB46739	5	Group5.9	40192	oxidation resistance protein 1-like isoform X2 [Apis mellifera]	FBgn0013576	mtd					0.0588861	1.15e-29	3.67787e-10	0.619608	0.510067	0.669304	0.647029	0.744094	0.631579	brains/guards									guards
XLOC_007294	GB46752	5	Group5.9	208392	serine/threonine-protein kinase greatwall-like isoform X2 [Apis mellifera] - required for proper chromatin condensation in Drosophila mitosis	FBgn0260399	gwl					0.0361627			0.991266	0.459016													instars	instars	instars	instars
XLOC_007306	GB46795	5	Group5.9	1553150	papilin-like isoform X1 [Apis mellifera]	FBgn0003137	Ppn					0.326591	0.00255201		0.558764	0.475962	0.614035	0.312377							brains
XLOC_007369	GB42054	5	Group5.11	243822	sodium/potassium-transporting ATPase subunit alpha isoform X2 [Apis mellifera]	FBgn0002921	Atpalpha					0.0607402	4.79e-06	0.303094	0.979167	0.491525	0.999054	0.627535	0.977848	0.614035	brains									brains	brains	brains
XLOC_007383	GB42039	5	Group5.11	259449	ribosomal RNA processing protein 36 homolog [Apis mellifera]	FBgn0038235	CG8461					0.0607402	4.79e-06	0.303094	0.979167	0.491525	0.999054	0.627535	0.977848	0.614035	brains									brains	brains	brains
XLOC_007384	GB42038	5	Group5.11	327033	WD repeat-containing protein 92-like [Apis mellifera]	FBgn0036771	CG14353					0.000246678			0.687179	0.59116													instars
XLOC_007387	GB42035	5	Group5.11	397115	myosin-I heavy chain isoform X1 [Apis mellifera]	FBgn0040034	CG15831						0.000192016				0.980132	0.907895			brains	brains	brains	brains
XLOC_007456	GB48632	5	Group5.12	798497	synaptotagmin-14 [Apis mellifera]	FBgn0261086	Syt14						1.94e-38				0.993129	0.549689											brains	brains	brains	brains
XLOC_007436	GB48658	5	Group5.12	775303	putative epidermal cell surface receptor-like isoform X2 [Apis mellifera]	FBgn0002306	sas					3.64105e-25			0.896513	0.541085													instars	instars	instars
XLOC_007439	GB48661	5	Group5.12	808665	polyribonucleotide nucleotidyltransferase 1, mitochondrial-like isoform X1 [Apis mellifera]	FBgn0039846	CG11337	CG11337, isoform C				1.83654e-08	1.3e-14	6.13569e-05	0.992528	0.457739	0.993553	0.464574	0.953271	0.463768									instars/brains/guards	instars/brains/guards	instars/brains/guards	instars/brains/guards
XLOC_007440	GB48662	5	Group5.12	813582	leucine-rich repeats and immunoglobulin-like domains protein 3-like [Apis dorsata]								0.316219	1.1021e-07			0.951613	0.409091	0.971463	0.305239					guards					guards	guards	guards
XLOC_007687	GB44549	5	Group5.14	298652	glucose oxidase [Apis mellifera]				Down	Brains	6.8808	0.999307		9.64457e-29	0.698413	0.301932			0.73496	0.330206					guards					guards
XLOC_007702	GB44546	5	Group5.14	509424	no significant hits								2.52e-15				0.862464	0.571705											brains	brains	brains
XLOC_007684	GB53494	5	Group5.14	511381	uncharacterized protein LOC101238521, partial [Hydra vulgaris]								2.52e-15				0.862464	0.571705											brains	brains	brains
XLOC_007667	GB44588	5	Group5.14	753297	baculoviral IAP repeat-containing protein 6-like [Apis mellifera]	FBgn0266717	Bruce					0.691044	0.0110561	0.677104	0.476077	0.480663	0.815024	0.13709	0.497717	0.423077					brains	brains	brains
XLOC_007642	none	5	Group5.14	1188845	1.4 Kb putative ndRNA, appears to be in 3'UTR of GB44498 (an uncharacterized protein)								3.92881e-05				0.841352	0.0786137							brains	brains	brains																	brains
XLOC_007573	GB44661	5	Group5.14	2152215		FBgn0259173	corn					0.862717	4.38e-07		0.559278	0.420495	0.419722	0.399356																							brains
XLOC_007547	GB44455	5	Group5.14	2152329	uncharacterized protein LOC100578156 [Apis mellifera]	FBgn0034647	pirk					0.49576	6.9e-06		0.522449	0.398773	0.361011	0.284916																								brains							brains
XLOC_007491	GB44411	5	Group5.14	2639113		FBgn0037760	FBXO11					0.806171	6.06e-09		0.512	0.542373	0.59138	0.30122																							brains
XLOC_007809	GB41332	5	Group5.18	100732	DNA-directed RNA polymerase III subunit RPC1-like isoform X1 [Apis mellifera]	FBgn0012037	Ance					0.0170721	0.732264	0.0184684	0.497854	0.587987	0.305275	0.706685	0.695039	0.379004					guards
XLOC_007807	GB41330	5	Group5.18	86633	26S proteasome complex subunit DSS1-like [Apis mellifera]							0.889739	0.259386	0.00431423	0.484522	0.523838	0.561672	0.46919	0.494174	0.620178													guards
XLOC_007749	GB41285	5	Group5.18	635943		FBgn0052536	CG32536						2.7e-07	0.783481			0.378603	0.500862	0.550117	0.5																	brains
XLOC_007855	GB45709	5	Group5.20	289608		FBgn0029822	CG12236					0.806171	0.0199424		0.46875	0.381818	0.539648	0.348592																							brains
XLOC_007893	GB45645	5	Group5.20	477566	zinc finger protein 608-like [Apis mellifera]	FBgn0010575	sbb					0.48658	0.0259817	0.0226462	0.526185	0.529976	0.620066	0.462766	0.546185	0.656863									brains				guards
XLOC_008505	GB51190	6	Group6.1	529440		FBgn0034911	CG5549						0.0491602				0.484663	0.293333																							brains	brains
XLOC_008026	GB54467	6	Group6.10	279294	probable G-protein coupled receptor 52 isoform 1 [Apis mellifera]	FBgn0035538	DopEcR						0.00777574				0.382863	0.776515																brains											brains
XLOC_008133	GB52171	6	Group6.14	159269									6.87346e-05				0.243869	0.828524																	brains										brains	brains
XLOC_008103	GB52212	6	Group6.14	682180								0.00134752	4.41e-06		0.475866	0.328045	0.402514	0.454993																							instars
XLOC_008175	GB48603	6	Group6.16	705864	uncharacterized protein LOC409293 [Apis mellifera]	FBgn0029955	CG15478						0.017698				0.969697	0.227723							brains	brains					brains	brains
XLOC_008191	none	6	Group6.16	1182756	1.1 Kb, putative ncRNA								0.0014326				0.817276	0.264205							brains	brains					brains
XLOC_008193	GB42508	6	Group6.18	126859									0.0115175				0.375405	0.473913																			brains
XLOC_008336	none	6	Group6.28	223092	306 bp numt, in huge intron of GB42974, 94% identical to mitochondrial sequence, 9 mismatches plus one deletion							2.74968e-05		1.17395e-05	0.998193	0.99094			0.996183	0.978348	instars/guards	instars/guards	instars/guards	instars/guards
XLOC_008331	GB42976	6	Group6.28	374948	teneurin-a-like isoform X5 [Apis mellifera]	FBgn0267001	Ten-a					9.5787e-07	5e-26		0.73743	0.646067	0.701853	0.607468			instars/brains									instars/brains
XLOC_008400	GB53538	6	Group6.32	121461		FBgn0033996	CG11807					0.00660703	0.999825		0.462366	0.245455	0.506045	0.494																							instars	instars
XLOC_008450	GB53582	6	Group6.32	941574	serine/threonine-protein kinase tricorner [Apis mellifera]	FBgn0003744	trc					0.876309	0.0494443	0.532464	0.530172	0.494845	0.613569	0.464015	0.538776	0.528571									brains
XLOC_008527	GB45455	6	Group6.37	728975									0.000217656				0.488889	0.313808																							brains
XLOC_008521	GB45336	6	Group6.37	793425									7.35e-06	0.677104			0.585529	0.357567	0.520408	0.6																					brains
XLOC_008523	GB45459	6	Group6.37	838953	TGF-beta receptor type-1 [Harpegnathos saltator]								0.00599429	0.00349962			0.506084	0.441129	0.572626	0.68													guards
XLOC_008501	none	6	Group6.37	1027974									1.53e-08				0.849254	0.421265											brains	brains	brains
XLOC_012608	GB52880	7	Group7.3	21460	octopamine receptor beta-3R-like isoform X4 [Apis mellifera]								1.74e-09				0.674322	0.116279							brains																	brains	brains
XLOC_009185	GB44253	7	Group7.6	39020		FBgn0029881	pigs					0.719427	0.005274	0.55165	0.612385	0.427083	0.579464	0.343545	0.595874	0.450593																					brains
XLOC_008695	GB53775	7	Group7.10	385910	retinol dehydrogenase 14-like [Apis mellifera]	FBgn0038610	CG7675					0.841468		0.0485007	0.432602	0.539062			0.356061	0.348315																													guards
XLOC_008691	GB53778	7	Group7.10	346990	huntingtin ortholog	FBgn0027655	htt					0.00299594	0.924916	0.521374	0.603093	0.609137	0.520446	0.483073	0.526882	0.546218	instars
XLOC_008675	GB53790	7	Group7.10	312365	sorting nexin-27-like isoform X3 [Apis mellifera]	FBgn0052758	CG32758					0.927336	0.00266133		0.511628	0.507937	0.687994	0.240989							brains																	brains
XLOC_008688	none	7	Group7.10	324000	3 Kb putative ncRNA in antisense strand of GB53790, sorting nexin-27 like								0.00266133				0.687994	0.240989							brains																	brains
XLOC_008690	GB53779	7	Group7.10	340521	uncharacterized protein LOC100578177 isoform X1 [Apis mellifera]							0.987218	0.00880843	0.962194	0.35	0.64	0.65812	0.555085	0.463415	0.55									brains
XLOC_008719	none	7	Group7.10	565002									0.0404371				0.578313	0.729167															brains	brains
XLOC_008750	GB49233	7	Group7.12	163302	probable RNA-binding protein orb2-like [Apis florea]	FBgn0264307	orb2					0.846728	0.0425687	0.825979	0.891509	0.129032	0.854305	0.242424	0.957627	0.0833333					brains	brains					brains
XLOC_008840	GB43295	7	Group7.17	21485	vesicular acetylcholine transporter-like isoform X1 [Apis mellifera]	FBgn0015323	VAChT						3e-12				0.84488	0.738499			brains	brains									brains
XLOC_008842	GB43302	7	Group7.17	116079	SPARC isoformX2 [Apis mellifera]	FBgn0026562	BM-40-SPARC					0.012881			0.949045	0.255102									instars	instars					instars	instars
XLOC_008822	GB43310	7	Group7.17	399784	vanin-like protein 1-like [Apis mellifera]				Up	Guard	-2.20822	0.187342		5.77468e-16	0.570755	0.507317			0.602564	0.724242	guards													guards
XLOC_008823	GB43311	7	Group7.17	513566	vanin-like protein 1-like isoform X2 [Apis mellifera]				Up	Guard	-1.77223			5.68021e-17					0.834655	0.614583	guards									guards	guards
XLOC_008827	GB43285	7	Group7.17	516128		FBgn0039464	CG6330					0.893457	0.864935	0.0244162	0.6	0.375	0.48418	0.512315	0.508	0.371747																					guards
XLOC_008890	GB40975	7	Group7.20	57759	gamma-aminobutyric acid receptor subunit beta isoform X1 [Apis mellifera]	FBgn0004244	Rdl						5.16e-07				0.696842	0.528336											brains
XLOC_008979	GB42409	7	Group7.21	1642491	discoidin domain-containing receptor 2-like [Apis mellifera]								0.0418212				0.780488	0.448											brains	brains
XLOC_008918	GB42434	7	Group7.21	1007643	chitotriosidase-1-like isoform X1 [Apis mellifera]							0.816072		3.55101e-05	0.485714	0.411765			0.684879	0.341765					guards
XLOC_008921	GB42469	7	Group7.21	1082820								0.987794	4.71e-07	0.952307	0.542857	0.461538	0.381011	0.521127	0.494475	0.494118																	brains
XLOC_008945	GB42428	7	Group7.21	1214911		FBgn0038407	CG6126					2.32915e-05			0.496278	0.305955																									instars
XLOC_008944	GB42427	7	Group7.21	1248379								0.000300239		2.5571e-09	0.476065	0.555118			0.309187	0.593792																	guards
XLOC_008943	GB42426	7	Group7.21	1274622	glutamyl aminopeptidase-like isoform X1 [Apis mellifera]				Up	Guard	-1.4881	0.0178291		0.0374663	0.700717	0.576271			0.649235	0.602837	guards								instars	instars
XLOC_009039	GB44331	7	Group7.22	183431	transcription elongation regulator 1 [Apis mellifera]	FBgn0261641	CG42724						0.00120405				0.696312	0.0887372							brains																	brains	brains	brains
XLOC_009000	GB44295	7	Group7.22	778617	sodium-dependent neutral amino acid transporter B(0)AT2 isoform X2 [Apis mellifera]	FBgn0029663	CG10804						0.00290468				0.805435	0.255092							brains	brains					brains
XLOC_008997	none	7	Group7.22	901216	1.5 Kb, just downstream and overlapping predicted 3'UTR of GB44279, Apis mellifera discoidin domain-containing receptor 2-like								0.0025322				0.969072	0.536082											brains	brains	brains	brains
XLOC_009101	GB48160	7	Group7.24	489839	multiple C2 and transmembrane domain-containing protein 1 isoform X1 [Apis mellifera]	FBgn0034389	Mctp						9.53381e-05				0.424508	0.762911															brains	brains
XLOC_009408	GB47879	8	Group8.1	52834	phosphatidylinositol 4-kinase alpha-like [Apis mellifera]	FBgn0267350	PI4KIIIalpha					0.519081	3.47e-07		0.607595	0.496774	0.991597	0.257911							brains	brains					brains	brains
XLOC_009636	GB47876	8	Group8.1	122050	potassium/sodium hyperpolarization-activated cyclic nucleotide-gated channel [Apis mellifera]	FBgn0263397	Ih						1.49524e-05				0.997612	0.429371											brains	brains	brains	brains
XLOC_009207	GB47888	8	Group8.1	264327	bifunctional protein NCOAT-like isoform X3 [Apis mellifera]	FBgn0038870	Oga					0.604201	0.00109933		0.953488	0.410256	0.693333	0.474719											brains
XLOC_009363	GB40565	8	Group8.6	1755736	zinc finger protein DPF3-like isoform X2 [Apis mellifera]							0.986867	3.77465e-05		0.5	0.504762	0.656604	0.460591											brains
XLOC_009397	GB54508	8	Group8.7	943783	uncharacterized protein LOC725439 isoform 1 [Apis mellifera]							2.35766e-05		0.845907	0.417824	0.748792			0.495178	0.512941													instars	instars
XLOC_009411	GB54546	8	Group8.7	1030563		FBgn0086677	jeb						0.0229072				0.554731	0.358146																							brains
XLOC_009422	GB54506	8	Group8.7	1059674	no hits, 621 aa	FBgn0014033	Sr-CI						1.38e-29				0.831567	0.323785							brains					brains	brains
XLOC_009432	GB48333	8	Group8.7	1063844	probable N-acetyltransferase san-like [Apis mellifera], separation anxiety is required for mitosis and sister chromatid adhesion	FBgn0024188	san						0.00189325				0.831228	0.242891							brains	brains					brains
XLOC_009548	none	8	Group8.9	369222	12 Kb, putative long ncRNA								8.03e-97				0.693567	0.211762							brains																	brains
XLOC_009565	GB41821	8	Group8.9	400666		FBgn0028646	aralar1	Calcium-binding mitochondrial carrier protein Aralar1				0.893398	6.09e-22	0.920566	0.615207	0.399538	0.581613	0.285395	0.567548	0.423077																					brains	brains
XLOC_009556	GB41815	8	Group8.9	462084		FBgn0031183	CG14621					0.841468	0.0306924	0.761097	0.461538	0.464286	0.368421	0.495146	0.433333	0.469388																	brains
XLOC_009619	GB41770	8	Group8.9	1248395	28S ribosomal protein S22, mitochondrial [Apis mellifera]	FBgn0039555	mRpS22	Mitochondrial ribosomal protein S22				4.53822e-05	0.000668792	0.435582	0.978814	0.548638	0.987234	0.481928	0.98	0.365854									instars/brains	instars/brains	instars/brains	instars/brains
XLOC_014463	GB41917	8	Group8.9	1485768								0.983538	1.52e-14	0.734309	0.509804	0.5	0.571031	0.116781	0.464567	0.413043																					brains	brains	brains
XLOC_009665	GB52842	8	Group8.11	214119	ras-related protein Rab-3 isoformX2 [Apis mellifera]	FBgn0005586	Rab3						1.32122e-05				0.79403	0.322011							brains					brains
XLOC_009684	GB54809	8	Group8.12	89982	cell wall protein IFF6-like [Apis mellifera]	FBgn0022768	Pp2C1					0.125433	0.00202534		0.970149	0.363636	0.991826	0.236842							brains	brains					brains	brains
XLOC_012856	GB41979	8	Group8.17	8683	UTP--glucose-1-phosphate uridylyltransferase isoform X5 [Apis mellifera] - upregulated in glycogen synthesis in Drosophila	FBgn0035978	UGP					0.691044	0.0106912	0.771881	0.650735	0.301887	0.689822	0.2257	0.71114	0.259887					brains																	brains
XLOC_009765	GB45579	8	Group8.17	701277								0.786947	0.00992698	0.934006	0.514286	0.357143	0.58194	0.25	0.70557	0.311111																					brains	brains
XLOC_009842	GB51764	8	Group8.21	900884	uncharacterized protein LOC102674962 isoform X1 [Apis dorsata]	FBgn0261803	CG42749					0.747342	0.00290782		0.626016	0.522727	0.710417	0.274397							brains	brains
XLOC_012796	GB51684	8	Group8.21	242430									0.0233244				0.532	0.613208															brains
XLOC_009805	GB51668	8	Group8.21	506548	uncharacterized protein LOC102675384 [Apis dorsata]	FBgn0031435	Elba2						7.92642e-05	0.0595433			0.671489	0.270282	0.634508	0.487654					brains																	brains
XLOC_009811	none	8	Group8.21	521162	8 Kb, putative ncRNA								0.000473822				0.658968	0.398927							brains
XLOC_010792	GB51666	8	Group8.21	575620		FBgn0032075	Tsp29Fb					0.230917	0.0395093	0.0451297	0.5	0.364261	0.484211	0.335484	0.485804	0.32618																					brains/guards
XLOC_009828	GB51657	8	Group8.21	703271	WD-repeat containing, uncharacterized protein LOC100578157 [Apis mellifera]								0.0187176				0.666667	0.652174			brains
XLOC_009821	GB51759	8	Group8.21	776669		FBgn0032601	yellow-b					0.894223	0.0222821		0.539855	0.477663	0.512563	0.376271																							brains
XLOC_009838	GB55493	8	Group8.21	787727		FBgn0030035	CG11190						0.0174959				0.473538	0.317829																							brains
XLOC_009822	GB51760	8	Group8.21	801082		FBgn0000406	Cyt-b5-r					0.0111013		0.987514	0.581907	0.354717			0.619686	0.380705																					instars
XLOC_009840	GB51763	8	Group8.21	879645		FBgn0037622	CG8202					0.829672	0.0785194	0.0295179	0.5475	0.477707	0.506186	0.472516	0.453202	0.346535																					guards
XLOC_009843	GB51647	8	Group8.21	885833		FBgn0036927	CG7433	CG7433, isoform C				1	0.0785194	0.0295179	0.554517	0.445378	0.506186	0.472516	0.453202	0.346535																					guards
XLOC_009844	GB51646	8	Group8.21	901165	regulator of G-protein signaling 11-like [Apis mellifera]							0.232203	0.0104244	0.881671	0.629442	0.486667	0.709243	0.277521	0.603774	0.454545					brains	brains
XLOC_010370	GB47137	9	Group9.3	220965	bolA-like protein DDB_G0274169-like [Apis mellifera]	FBgn0051126	CG31126	CG31126				0.857204	0.000745505		0.416667	0.630769	0.552083	0.660944															brains
XLOC_009895	GB44847	9	Group9.8	-10709	fasciclin-1 isoform X1 [Apis mellifera]	FBgn0262742	Fas1					0.743065	4.69372e-05		0.76	0.527778	0.878049	0.548077											brains	brains	brains
XLOC_009897	GB44842	9	Group9.8	374604	tropomodulin isoform X3 [Apis mellifera]	FBgn0082582	tmod					0.994615	4.41e-06	0.677104	0.431953	0.569767	0.623762	0.300664	0.473923	0.576923					brains
XLOC_009901	none	9	Group9.8	550036	no significant similarity, short predicted peptide (43 aa)								0.00139949				0.60127	0.276555							brains																	brains
XLOC_010025	GB42685	9	Group9.10	1706583	gram-negative bacteria-binding protein 1-2 precursor [Apis mellifera]							0.80616	0.0471934	0.666471	0.555556	0.272727	0.606322	0.468519	0.531619	0.43254									brains
XLOC_009922	GB42755	9	Group9.10	204155	anamorsin homolog [Apis mellifera] - ovarian follicle cell development and inhibition of apoptosis in Drosophila	FBgn0011204	cue					2.35766e-05	0.737828		0.630682	0.522293	0.505747	0.455446											instars
XLOC_009929	GB42738	9	Group9.10	205881	protein cueball-like [Apis mellifera] - canonical Wnt signaling pathway, low-density lipoprotein receptor	FBgn0011204	cue					2.35766e-05	0.737828		0.630682	0.522293	0.505747	0.455446											instars
XLOC_009923	GB42757	9	Group9.10	220204									0.0146077				0.653199	0.485507											brains
XLOC_009948	none	9	Group9.10	609980	2.6 Kb putative ncRNA, < 2Kb downstream of GB42464								0.00309281				0.981013	0.373913							brains					brains	brains	brains
XLOC_009992	GB42732	9	Group9.10	616954	long-chain-fatty-acid--CoA ligase 3-like isoformX1 [Apis mellifera]	FBgn0263120	Acsl	SD02373p				5.20753e-10	7.43e-10	6.51143e-07	0.990385	0.534932	0.995879	0.46259	0.981432	0.503448									instars/brains/guards	instars/brains/guards	instars/brains/guards	instars/brains/guards
XLOC_009991	GB43732	9	Group9.10	633730	aurora kinase A [Apis mellifera]	FBgn0000147	aurA					0.0017109	0.00118086	0.000315624	0.946667	0.591549	0.982036	0.509615	0.938053	0.634615	guards								instars/brains	instars/brains/guards	instars/brains/guards	instars/brains/guards
XLOC_009998	GB42728	9	Group9.10	642176	sodium channel protein paralytic isoform X27 [Apis mellifera]; 11.5 Kb antisense strand	FBgn0264255	para						0.000167205				0.992228	0.617391			brains									brains	brains	brains
XLOC_009966	GB42793	9	Group9.10	1007434	uncharacterized protein LOC409805 isoform X5 [Apis mellifera]							0.571319	0.886286	3.79628e-06	0.96	0.444444	0.293578	0.694444	0.990874	0.2					guards	guards					guards	guards
XLOC_010003	GB42804	9	Group9.10	1202454	microtubule-associated protein futsch [Apis mellifera]							0.00124992			0.778711	0.360092									instars					instars
XLOC_010033	GB42815	9	Group9.10	1705257	hypothetical protein LOC100648216 [Bombus terrestris]							0.80616	2.81693e-05	0.458008	0.555556	0.272727	0.64279	0.473747	0.564333	0.394402									brains
XLOC_010107	GB42865	9	Group9.10	2678308	solute carrier organic anion transporter family member 5A1-like [Apis mellifera]	FBgn0036732	Oatp74D					0.783989	0.000432033		0.764706	0.148936	0.711281	0.14011							brains	brains																	brains
XLOC_010120	GB42625	9	Group9.10	2703831		FBgn0037181	CG11370		Up	Larvae	-2.1781	0.00059444			0.411483	0.327381																									instars
XLOC_010127	GB42616	9	Group9.10	2775214	beta-hexosaminidase subunit beta-like [Apis mellifera]							0.00153347			0.632948	0.426645													instars
XLOC_010116	GB42879	9	Group9.10	2933982	heterogeneous nuclear ribonucleoprotein K isoform X1 [Apis mellifera]	FBgn0267791	bl					0.0118824	0.00522341		0.617215	0.443535	0.855219	0.20966							brains	brains			instars		brains
XLOC_010133	GB42608	9	Group9.10	2985094	cytochrome b5-like isoform 1 [Apis mellifera]							0.00124992	0.12983	0.193203	0.724317	0.387829	0.674897	0.4	0.698427	0.255319					instars					instars
XLOC_010163	GB42604	9	Group9.10	3041104	beta-arrestin-1 isoform X4 [Apis mellifera]	FBgn0040206	krz					0.951317	0.0100576	0.952818	0.686391	0.306867	0.751858	0.224944	0.628057	0.37931					brains	brains
XLOC_010140	GB42880	9	Group9.10	3072482		FBgn0033350	CG8237					0.933435	0.0221536	0.710228	0.493976	0.535211	0.469314	0.38785	0.470588	0.676471																					brains
XLOC_010193	none	9	Group9.10	4417613									3.15e-07				0.552419	0.70411															brains	brains
XLOC_010344	GB53394	9	Group9.12	305264	protein kinase shaggy isoform X2 [Apis mellifera]	FBgn0003371	sgg						4.51e-28				0.847762	0.401654											brains	brains	brains
XLOC_010337	GB53374	9	Group9.12	98763	connectin isoform X1 [Apis mellifera]	FBgn0005775	Con					0.796273	7.76075e-05		0.521739	0.43318	0.895486	0.159348							brains	brains	brains
XLOC_010336	GB53373	9	Group9.12	341642	leucine-rich repeat-containing protein 58-like [Apis mellifera]	FBgn0052687	CG32687					0.0770872	1.78e-35		0.602804	0.545064	0.820347	0.40575											brains	brains	brains
XLOC_010298	GB53365	9	Group9.12	510790	kinesin light chain-like [Apis mellifera]	FBgn0010235	Klc					0.00082842	1.26e-13	0.604454	0.721763	0.457317	0.770475	0.363031	0.678977	0.470588					brains				instars	instars/brains
XLOC_010291	GB53354	9	Group9.12	717918	Phosphoinositol phospholipase C X domain-containing protein 1 isoform X1 [Apis mellifera]	FBgn0032402	CG14945							0.00435355					0.987589	0.636364	guards									guards	guards	guards
XLOC_010290	GB53353	9	Group9.12	735506	insulin receptor B isoform 1 [Apis mellifera]								9e-08				0.874707	0.275269							brains	brains					brains
XLOC_010281	GB53341	9	Group9.12	858290	sortilin-related receptor [Apis mellifera]							0.00391229	0.154065	0.0565311	0.601449	0.518443	0.569858	0.455172	0.595851	0.487179									instars
XLOC_010303	GB53336	9	Group9.12	949698		FBgn0036319	Ent3						1.4e-18				0.786034	0.507593											brains	brains
XLOC_010268	GB53323	9	Group9.12	1029005		FBgn0045063	fdl					0.954513	0.00423443	0.904383	0.518717	0.474255	0.387873	0.525346	0.6	0.368421																	brains
XLOC_010223	none	9	Group9.12	1675962	11.7 Kb, covers more than gene, SNPs not in exon of GB53493								0.0184178	0.0525096			0.701904	0.356378	0.850746	0.285714					brains					brains
XLOC_001395	GB46371	10	Group10.13	30189	tyrosine-protein kinase Src64B-like isoform X4 [Apis mellifera]	FBgn0262733	Src64B					0.62486	0.00771574		0.423077	0.414634	0.610451	0.534884											brains
XLOC_001401	GB46366	10	Group10.13	126892	peroxisomal hydratase-dehydrogenase-epimerase-like [Apis mellifera]	FBgn0011693	Pdh							0.0374663					0.578231	0.622951													guards
XLOC_001435	GB55885	10	Group10.17	190531	protein tyrosine phosphatase type IVA 1 [Apis mellifera]	FBgn0024734	PRL-1					0.624934	3.03e-06	0.824391	0.8223	0.226852	0.678871	0.241292	0.872624	0.147059					brains																	brains
XLOC_001449	GB55879	10	Group10.17	31219									0.00527563	0.10901			0.364583	0.494475	0.261146	0.522727																	brains
XLOC_001447	GB55877	10	Group10.17	52481									0.00527563	0.10901			0.364583	0.494475	0.261146	0.522727																	brains
XLOC_001460	none	10	Group10.18	115675									0.00543098				0.563462	0.296029																							brains	brains
XLOC_001531	GB48343	10	Group10.23	1113152	sensory neuron membrane protein 1 isoform X1 [Apis mellifera]	FBgn0260004	Snmp1							0.00685658					0.768463	0.409091									guards	guards
XLOC_001505	GB48452	10	Group10.23	1245898	protein Smaug homolog 1-like [Apis mellifera] - translation repressor	FBgn0016070	smg					0.00868276	0.494269		0.651629	0.47929	0.701723	0.315379											instars
XLOC_010418	GB51029	10	Group10.26	52758	band 4.1-like protein 5-like isoform X3 [Apis mellifera]	FBgn0004049	yrt						2.8e-06				0.493671	0.805															brains	brains	brains
XLOC_010411	GB51016	10	Group10.26	99079		FBgn0032109	CG17005						0.0380279				0.515528	0.658879															brains
XLOC_010409	GB51014	10	Group10.26	113237		FBgn0032731	Swip-1					0.913782	2.56e-06	0.642758	0.49635	0.477387	0.469868	0.376671	0.563758	0.325																					brains
XLOC_010407	GB51011	10	Group10.26	150195	uncharacterized protein LOC100578854 [Apis mellifera]	FBgn0259239	CG42337						8.28e-15				0.666567	0.453597											brains
XLOC_001786	GB51104	10	Group10.26	1605854	filamin-A-like [Apis mellifera]	FBgn0028371	jbug					2.34215e-08		2.2097e-06	0.95283	0.559322			0.955645	0.463636									instars/guards	instars/guards	instars/guards	instars/guards
XLOC_001887	GB50891	10	Group10.26	2539295	solute carrier organic anion transporter family member 5A1-like [Apis mellifera]	FBgn0034716	Oatp58Dc					0.0710021	5.45494e-05	6.51143e-07	0.721088	0.462687	0.719008	0.493506	0.790568	0.461039									brains/guards	brains/guards
XLOC_001894	GB50881	10	Group10.26	2614342	uncharacterized protein LOC102655420 [Apis mellifera]							0.498719	0.0100176		0.977528	0.481013	0.95	0.511628											brains	brains	brains	brains
XLOC_002016	0	11	Group11.1	151728	E3 ubiquitin-protein ligase LRSAM1-like isoform X1 [Apis mellifera]							0.697941		2.19537e-05	0.850746	0.230769			0.914132	0.393064					guards					guards	guards	guards
XLOC_002013	GB46641	11	Group11.1	397688								0.0078534	4.49e-12	0.461349	0.943662	0.457143	0.981092	0.584375	0.967213	0.590909									instars/brains	instars/brains	instars/brains	instars/brains
XLOC_002026	GB46618	11	Group11.1	413082		FBgn0267348	LanB2					0.893457	2.84e-06	0.515837	0.536862	0.476099	0.509259	0.679769	0.376923	0.5													brains
XLOC_002724	GB43953	11	Group11.3	106033	cycle isoform X1 [Apis mellifera]	FBgn0023094	cyc					0.483529	0.711639	3.25649e-08	0.954545	0.190476	0.550588	0.4689	0.828931	0.468571									guards	guards	guards
XLOC_002725	GB43954	11	Group11.3	119427	breast cancer type 2 susceptibility protein-like [Apis mellifera]	FBgn0050169	Brca2					0.000225997	3.11e-23		0.827586	0.482014	0.981354	0.493017											instars/brains	instars/brains	instars/brains	brains
XLOC_002735	GB43968	11	Group11.3	124305	uncharacterized protein PF11_0207-like [Apis mellifera]	FBgn0042092	CG13773					0.519081	0.00147849		0.962963	0.574468	0.973214	0.58											brains	brains	brains	brains
XLOC_002716	GB52239	11	Group11.4	7563	uncharacterized protein LOC408337 isoform X2 [Apis mellifera] - 68% Identical to synaptogamin-5-like [Acromyrmex]	FBgn0266756	btsz					0.012454			0.648148	0.478395													instars
XLOC_002745	GB49664	11	Group11.5	22679		FBgn0051191	CG31191						3.05e-12				0.47666	0.257683																							brains	brains
XLOC_002082	GB55139	11	Group11.6	1392224	nucleoside diphosphate kinase [Apis mellifera]	FBgn0000150	awd	Nucleoside diphosphate kinase				0.00376054		0.00685658	0.997587	0.561462			0.995509	0.584615									instars/guards	instars/guards	instars/guards	instars/guards
XLOC_002034	GB55170	11	Group11.6	918063	uncharacterized protein LOC724335 isoform X2 [Apis mellifera]	FBgn0034069	CG8401						0.241163	0.0212846			0.971698	0.5	0.992278	0.576271									guards	guards	guards	guards
XLOC_002058	GB55228	11	Group11.6	1125592	uncharacterized protein LOC409956 isoformX1 [Apis mellifera]							0.54022	1.31e-08	0.00131594	0.702479	0.206522	0.759794	0.313703	0.76789	0.369863					brains/guards					brains/guards
XLOC_002333	GB45023	11	Group11.18	2273364	alpha-tocopherol transfer protein-like isoform X3 [Apis mellifera]	FBgn0032783	CG10237						3.12e-10	1.10648e-10			0.753316	0.536716	0.760794	0.436333									brains/guards	brains/guards
XLOC_002279	GB45142	11	Group11.18	2007080		FBgn0037363	Atg17					0.881254	0.00119495	0.652573	0.37931	0.551724	0.3857	0.549287	0.481203	0.433333																	brains
XLOC_002284	GB45148	11	Group11.18	2261321	clavesin-1-like [Apis mellifera]							1.2532e-11		0.910112	0.617868	0.499856			0.534952	0.458927									instars
XLOC_002287	GB45150	11	Group11.18	2300471	adenylate cyclase 3 [Apis mellifera]	FBgn0023416	Ac3						6.02e-27				0.707061	0.423352											brains	brains
XLOC_002334	GB45020	11	Group11.18	2320798	uncharacterized protein LOC408364 isoform X2 [Apis mellifera]	FBgn0036851	CG14082					0.543708	2.4e-36		0.0666667	0.983784	0.726487	0.421716											brains	brains
XLOC_002288	GB45151	11	Group11.18	2344437	uncharacterized protein LOC408365 isoform X2 [Apis mellifera]	FBgn0260653	serp					8.1099e-28			0.708636	0.509914													instars	instars
XLOC_002289	GB45152	11	Group11.18	2369557	uncharacterized protein LOC551323 isoformX1 [Apis mellifera]	FBgn0261341	verm					9.41137e-17	0.228928		0.737893	0.497953	0.4	0.512658											instars	instars
XLOC_002381	GB45000	11	Group11.18	2807986	protein singed wings 2-like [Apis mellifera]	FBgn0034262	swi2							0.0149389					0.63173	0.473868									guards
XLOC_002362	GB45172	11	Group11.18	2813594	vitamin-K epoxide reductase isoform X1 [Apis mellifera]	FBgn0263258	chas					0.238466	0.00829967	0.922191	0.583333	0.567164	0.80303	0.486486	0.534392	0.485294									brains	brains	brains
XLOC_002382	GB44999	11	Group11.18	2824275	chascon-like [Apis mellifera]	FBgn0263258	chas					0.238466	0.00829967	0.922191	0.583333	0.567164	0.80303	0.486486	0.534392	0.485294									brains	brains	brains
XLOC_002363	GB45173	11	Group11.18	2832547	autism susceptibility gene 2 protein-like isoform X4 [Apis mellifera]	FBgn0260938	tay					0.183427	8.87e-06	0.329739	0.493056	0.598266	0.784211	0.585635	0.583333	0.75									brains	brains
XLOC_014588	none	11	Group11.18	2947735	2 Kb, in antisense strand at end of long 3' UTR of GB44988, prohormone-2 precursor [Apis mellifera]								0.0206105				0.662311	0.384828							brains
XLOC_002415	GB45184	11	Group11.18	2977757	2-hydroxyacyl-CoA lyase 1-like [Apis mellifera] - fatty acid alpha oxidation	FBgn0034488	CG11208	LD40177p				0.543708	0.00323579		0.921053	0.583333	0.969697	0.515625											brains	brains	brains	brains
XLOC_002396	GB44976	11	Group11.18	3033601	ataxin-2 homolog isoform X1 [Apis mellifera]	FBgn0016076	vri					0.60827	2.56e-07	0.845907	0.5	0.427807	0.776493	0.50655	0.48731	0.488506									brains	brains
XLOC_002445	GB50950	11	Group11.18	3205884		FBgn0067628	CG33331	Mitochondrial translocator assembly and maintenance protein 41 homolog					0.0178185				0.46875	0.223684																							brains	brains
XLOC_002424	GB44974	11	Group11.18	3253668		FBgn0028996	onecut						0.00702867				0.534545	0.27439																							brains	brains
XLOC_002515	GB44885	11	Group11.18	4443218		FBgn0052206	CG32206						1.82e-06				0.405899	0.340164																							brains
XLOC_002545	GB45287	11	Group11.18	4522475		FBgn0261954	east					0.951317	0.00410397		0.54	0.473333	0.471655	0.390547																							brains
XLOC_002654	GB43112	11	Group11.20	595057	glycine-rich cell wall structural protein 1.8-like isoform X2 [Apis mellifera]							0.893457	0.961109	0.00286107	0.638889	0.291667	0.839542	0.158485	0.639815	0.396557					guards
XLOC_002653	GB43091	11	Group11.20	605486	orcokinin peptides isoform X1 [Apis mellifera]	FBgn0034935	CG13565					0.305127	1.23e-08	0.81205	0.449275	0.433962	0.733976	0.373777	0.463687	0.597403					brains					brains
XLOC_002644	GB43222	11	Group11.20	733594	protein kinase C isoform X1 [Apis mellifera]	FBgn0003091	Pkc53E						1.38e-21	0.892336			0.68097	0.410241	0.589744	0.347826									brains
XLOC_002691	GB43234	11	Group11.20	843053		FBgn0041210	HDAC4					0.624934	0.039413	0.696352	0.525	0.37234	0.545455	0.238938	0.646018	0.45																					brains	brains
XLOC_002802	GB55727	12	Group12.3	437306										0.000500734					0.295974	0.60925																		guards							guards
XLOC_002803	GB55729	12	Group12.3	447091	major royal jelly protein 1 [Apis mellifera]				Down	Guard	1.62126			0.000500734					0.295974	0.60925																		guards							guards
XLOC_003102	GB47120	12	Group12.4	22812	SIFamide receptor [Apis mellifera]	FBgn0038880	SIFaR						0.0016069				0.752475	0.660377			brains									brains
XLOC_003216	GB40225	12	Group12.5	36960	microtubule-associated protein 2-like, partial [Apis mellifera]	FBgn0266579	tau					0.951317	2.66e-25	0.561456	0.52	0.513514	0.745763	0.497079	0.556604	0.581395									brains	brains
XLOC_003218	GB43455	12	Group12.5	78138	uncharacterized protein LOC100578397 isoform X1 [Apis mellifera] , similar to galactokinase proteins in other spp.								0.000555764				0.977011	0.568627											brains	brains	brains	brains
XLOC_003217	none	12	Group12.5	87927	1.5 Kb, about 1 KB downstream of GB40219, lateral signaling target protein 2 homolog [Apis mellifera]								2.2e-09				0.98	0.78481			brains	brains									brains	brains
XLOC_002808	GB55088	12	Group12.8	267072	poly(rC)-binding protein 4-like isoform X4 [Apis mellifera]	FBgn0262737	mub					0.818452	1.78e-39	0.569432	0.58371	0.439689	0.68894	0.45597	0.875	0.3									brains
XLOC_014478	GB55095	12	Group12.8	572869	uncharacterized protein LOC100577202 [Apis mellifera]							0.754013	1.53e-06	0.920669	0.544118	0.509346	0.803181	0.367448	0.487952	0.540541					brains					brains	brains
XLOC_002822	GB55074	12	Group12.8	595003	serine/threonine-protein kinase Doa-like isoform X1 [Apis mellifera]	FBgn0265998	Doa							8.46331e-05					0.963415	0.666667	guards									guards	guards	guards
XLOC_012022	GB55063	12	Group12.8	1107907		FBgn0037878	CG6693						0.0159738	0.573799			0.488189	0.397183	0.521277	0.533333																					brains
XLOC_002849	GB53611	12	Group12.10	31411	ankyrin repeat domain-containing protein 50 isoform X5 [Apis mellifera]	FBgn0039590	CG10011					0.00240972	3.9e-08	0.00691213	0.762887	0.639175	0.827184	0.482618	0.713018	0.5625	instars								brains/guards	instars/brains/guards	brains
XLOC_002845	GB53617	12	Group12.10	70421	sorting and assembly machinery component 50 homolog [Apis mellifera]	FBgn0033989	CG7639	LD18146p				0.47504	0.000703955		0.981982	0.55303	0.988764	0.453416											brains	brains	brains	brains
XLOC_002844	GB53619	12	Group12.10	82900	uncharacterized protein LOC724843 isoform X1 [Apis mellifera]	FBgn0034948	Gadd34					0.0236257	1.7632e-05	1.47383e-05	0.710526	0.509434	0.967914	0.398649	0.804688	0.536364					brains				instars/guards	instars/brains/guards	brains/guards	brains
XLOC_002864	GB52543	12	Group12.11	389592	sodium-coupled monocarboxylate transporter 1-like isoform X3 [Apis mellifera]								3.7e-06				0.654691	0.452135											brains
XLOC_002859	GB52555	12	Group12.11	466122		FBgn0263392	Tet					4.43267e-07			0.771513	0.532934													instars	instars
XLOC_002853	GB52539	12	Group12.11	653445								0.027407	3.35e-08		0.463636	0.253165	0.559304	0.25023																							instars/brains	instars/brains
XLOC_002857	GB52557	12	Group12.11	662218	protein transport protein Sec24C-like [Apis mellifera] - involved in export from the ER	FBgn0262126	Sec24CD					0.430248		0.0350793	0.99278	0.487179			0.968553	0.413043									guards	guards	guards	guards
XLOC_002887	GB40648	12	Group12.13	889550	disks large 1 tumor suppressor protein-like isoform X1 [Apis mellifera]	FBgn0001624	dlg1					0.000449096	0.204426	0.0176231	0.98	0.424051	0.986239	0.5053	0.978022	0.634146	guards								instars	instars/guards	instars/guards	instars/guards
XLOC_002875	none	12	Group12.13	233301	2 Kb downstream of GB40663								4.67e-19				0.981707	0.21							brains	brains					brains	brains
XLOC_002909	GB40685	12	Group12.13	724010	no significant similarity, short peptide							0.525832	0.204426	0.0176231	0.977273	0.383929	0.986239	0.5053	0.978022	0.634146	guards									guards	guards	guards
XLOC_002927	GB40603	12	Group12.13	2496076									0.0152745				0.446429	0.364865																							brains
XLOC_003024	GB49309	12	Group12.16	862066	uncharacterized protein LOC726065 isoform X1 [Apis mellifera]								6.45e-61				0.942131	0.282277							brains	brains					brains	brains
XLOC_003014	GB49415	12	Group12.16	978472	ATP synthase mitochondrial F1 complex assembly factor 2-like [Apis mellifera]	FBgn0021856	l(2)k14505	Lethal (2) k14505, isoform B				0.454532	0.000504648		0.987879	0.507538	0.991071	0.441281											brains	brains	brains	brains
XLOC_003002	GB49404	12	Group12.16	844658		FBgn0031401	papi	Papi, isoform D				0.000472302	5.25e-14	3.01428e-07	0.95098	0.588235	0.989247	0.543296	0.986917	0.421965									instars/brains/guards	instars/brains/guards	instars/brains/guards	instars/brains/guards
XLOC_003030	GB49303	12	Group12.16	941752	BTB/POZ domain-containing protein 3-like isoform X2 [Apis mellifera]	FBgn0262871	lute					0.49576	0.000542071	0.487441	0.974026	0.535211	0.990566	0.441176	0.952381	0.428571									brains	brains	brains	brains
XLOC_002957	GB49347	12	Group12.16	102519	prostaglandin reductase 1-like [Apis mellifera]							0.0172684	5.76842e-05	0.0249198	0.997602	0.384422	0.967568	0.465116	0.995402	0.344444					instars/guards				brains	instars/brains/guards	instars/brains/guards	instars/brains/guards
XLOC_010984	GB49363	12	Group12.16	121443	scavenger receptor class B member 1 isoform X3 [Apis mellifera] - lipid metabolism and immunity	FBgn0027562	CG10345					0.0383256		0.0951887	0.735043	0.486111			0.689441	0.509434									instars	instars
XLOC_002974	GB49373	12	Group12.16	220938	rho GTPase-activating protein 32-like isoform X11 [Apis mellifera]	FBgn0032821	CdGAPr					0.0152332			0.9375	0.411111													instars	instars	instars	instars
XLOC_002966	GB49331	12	Group12.16	274931	leucine-rich repeat neuronal protein 1-like [Apis mellifera]	FBgn0032235	CG5096					6.24614e-13		2.94058e-14	0.814286	0.355884			0.746128	0.37449					instars/guards					instars/guards	instars
XLOC_002965	GB49330	12	Group12.16	297151	nicastrin isoform X2 [Apis mellifera] - notch signaling and photoreceptorcell development	FBgn0039234	nct					0.0161263	0.416331		0.70696	0.440433	0.550239	0.512658											instars	instars
XLOC_002977	GB49380	12	Group12.16	335326	fatty acyl-CoA reductase 1 [Apis mellifera]	FBgn0034145	CG5065						0.00440641	5.73141e-06			0.601573	0.493386	0.762317	0.473896									brains/guards	guards
XLOC_002985	GB49325	12	Group12.16	383386	chromatin-remodeling complex ATPase chain Iswi [Apis mellifera]	FBgn0011604	Iswi					0.000472302	0.00880843		0.750877	0.539095	0.576	0.735294											instars	instars			brains	brains
XLOC_002994	GB49394	12	Group12.16	630338	laccase-2-like [Apis mellifera]							2.1875e-09		0.113434	0.748899	0.552083			0.8125	0.272727									instars	instars
XLOC_002995	GB49396	12	Group12.16	646125	sodium- and chloride-dependent GABA transporter 1 isoform X2 [Apis mellifera]								1.08e-11				0.759344	0.421729											brains	brains
XLOC_003019	putative ncRNA (from Greg duplicates sheet)	12	Group12.16	653953	putative ncRNA								1.08e-11				0.759344	0.421729											brains	brains
XLOC_002996	GB49397	12	Group12.16	797725	insulin-like growth factor-binding protein complex acid labile subunit-like isoform X6 [Apis mellifera]	FBgn0033250	CG14762					2.35766e-05		0.00286107	0.830065	0.525641			0.917355	0.468085									instars/guards	instars/guards	instars/guards	guards
XLOC_002997	GB49398	12	Group12.16	810811	uncharacterized protein DDB_G0288805-like isoform X1 [Apis mellifera]							0.0500602	0.00071986	0.510547	0.984962	0.471698	0.982249	0.56875	0.975	0.3									brains	brains	brains	brains
XLOC_002998	GB49399	12	Group12.16	820297	COP9 signalosome complex subunit 4 isoform X1 [Apis mellifera]	FBgn0027054	CSN4						1.97965e-05	2.75511e-07			0.998189	0.458585	0.968	0.521505									brains/guards	brains/guards	brains/guards	brains/guards
XLOC_003021	GB49313	12	Group12.16	825408	voltage-dependent anion-selective channel [Apis mellifera]	FBgn0004363	porin	Voltage-dependent anion-selective channel				0.00436947	1.97965e-05	0.232928	0.997646	0.48301	0.998189	0.458585	0.969651	0.51875									instars/brains	instars/brains	instars/brains	instars/brains
XLOC_002999	GB49400	12	Group12.16	828415	protein msta, isoform A-like isoform X3 [Apis mellifera]	FBgn0262599	CG43129						0.0432053	6.94391e-06			0.96	0.282051	0.785244	0.50289					brains	brains			guards	guards	brains	brains
XLOC_003022	GB49312	12	Group12.16	837242	glyoxylate reductase/hydroxypyruvate reductase-like [Apis mellifera]	FBgn0032889	CG9331					2.61766e-12	0.000553537	3.83801e-18	0.992521	0.273281	0.9875	0.513043	0.969908	0.318436					instars/guards	instars			brains	brains/guards	instars/brains/guards	instars/brains/guards
XLOC_003023	GB49311	12	Group12.16	846524	TD and POZ domain-containing protein 5-like isoform X3 [Apis mellifera]							0.625976	5.25e-14	3.01428e-07	0.923077	0.517241	0.989247	0.543296	0.986917	0.421965									brains/guards	brains/guards	brains/guards	brains/guards
XLOC_003041	none	12	Group12.16	896550	3.3 Kb, putative long ncRNA. 1 Kb upstream of GB49408, kaptin-like isoform X2 [Apis mellifera]							0.101778	0.000192622		0.963636	0.527778	0.992701	0.56											brains	brains	brains	brains
XLOC_003008	GB49410	12	Group12.16	915163	calmodulin, isoform A [Drosophila melanogaster]	FBgn0000253	Cam					5.8768e-08		1.37764e-10	0.994524	0.511571			0.963467	0.520588									instars/guards	instars/guards	instars/guards	instars/guards
XLOC_003026	GB49307	12	Group12.16	924979	DNA-directed RNA polymerases I and III subunit RPAC1-like isoform X1 [Apis mellifera]	FBgn0031657	CG3756					0.48658	0.00167213	0.0591375	0.969697	0.45098	0.97541	0.530435	0.952381	0.521739									brains	brains	brains	brains
XLOC_003010	GB49411	12	Group12.16	932606	tRNA (adenine(58)-N(1))-methyltransferase catalytic subunit TRMT61A-like [Apis mellifera]	FBgn0039407	CG14544					0.000549076	1.19e-08		0.960265	0.425234	0.987124	0.575758											instars/brains	instars/brains	instars/brains	instars/brains
XLOC_003031	GB49413	12	Group12.16	952060	COP9 signalosome complex subunit 5 isoform X3 [Apis mellifera]	FBgn0027053	CSN5					0.0548238	0.000253105	0.476162	0.984127	0.456693	0.994424	0.438144	0.957627	0.375									brains	brains	brains	brains
XLOC_003032	GB49301	12	Group12.16	957548	AP-1 complex subunit gamma-1-like [Apis mellifera]	FBgn0030089	AP-1gamma					0.0630471	0.000321715	0.0218002	0.978022	0.492188	0.990323	0.543071	0.97561	0.589744									brains/guards	brains/guards	brains/guards	brains/guards
XLOC_003034	GB49298	12	Group12.16	970792	integrin alpha-PS1 isoform X2 [Apis mellifera]	FBgn0004456	mew					0.000206334	0.00461726		0.968354	0.524064	0.971154	0.421488											instars/brains	instars/brains	instars/brains	instars/brains
XLOC_003037	GB49296	12	Group12.16	988131	zinc finger CCCH domain-containing protein 13-like [Apis mellifera]	FBgn0030974	CG7358					0.00124992	2.84e-06		0.96748	0.453125	0.963636	0.558559											instars/brains	instars/brains	instars/brains	instars/brains
XLOC_003152	GB52042	12	Group12.17	223703									0.039726				0.364055	0.471795																			brains
XLOC_003123	GB52021	12	Group12.17	538534	ras-associated and pleckstrin homology domains-containing protein 1-like isoform X1 [Apis mellifera]	FBgn0261811	pico					0.846728	0.0482775		0.680912	0.297203	0.620114	0.33713							brains
XLOC_003112	GB52001	12	Group12.17	826487	agrin-like isoform X3 [Apis mellifera]								0.0106912				0.604348	0.567708											brains
XLOC_003049	GB52114	12	Group12.17	2673015	protein trachealess-like isoform X7 [Apis mellifera]	FBgn0262139	trh					2.14066e-12	2.41e-13		0.966184	0.432432	0.979899	0.414758											instars/brains	instars/brains	instars/brains	instars/brains
XLOC_003048	GB51968	12	Group12.17	2681013	conserved oligomeric Golgi complex subunit 3 [Apis mellifera]	FBgn0031536	Cog3					0.00999356	0.000360725		0.946667	0.42029	0.990991	0.506024											instars/brains	instars/brains	instars/brains	instars/brains
XLOC_003060	GB52116	12	Group12.17	2684174	60S ribosomal protein L36 isoform X1 [Apis mellifera]	FBgn0002579	RpL36					0.00257547	0.000221611	0.00286107	0.99797	0.503949	0.991254	0.590038	0.981208	0.493671									instars/brains/guards	instars/brains/guards	instars/brains/guards	instars/brains/guards
XLOC_003047	GB51967	12	Group12.17	2728503	ankyrin repeat domain-containing protein 6-like isoform X2 [Apis mellifera]	FBgn0086898	dgo					2.21027e-08	3.18e-21		0.973118	0.334437	0.986447	0.266082							instars/brains	brains				instars	instars/brains	instars/brains
XLOC_003043	GB51963	12	Group12.17	2832432	mitochondrial ribonuclease P protein 1 homolog [Apis mellifera]	FBgn0034351	CG5190	Mitochondrial ribonuclease P protein 1 homolog				3.30274e-06	1.7e-14	0.316083	0.697917	0.498343	0.741935	0.513889	0.698276	0.385185									instars/brains	brains
XLOC_003042	GB51962	12	Group12.17	2836522	chromodomain-helicase-DNA-binding protein 7-like [Apis mellifera]	FBgn0266557	kis					3.12374e-05			0.961538	0.471545													instars	instars	instars	instars
XLOC_003583	GB50661	13	Group13.5	505620	inosine triphosphate pyrophosphatase-like isoformX2 [Apis mellifera]	FBgn0031663	CG8891					0.0296489			0.606635	0.511111													instars
XLOC_003621	GB48005	13	Group13.6	5326		FBgn0263116	5-HT1B						2.4e-06				0.502119	0.224784																							brains	brains
XLOC_003272	GB40102	13	Group13.7	146153	phosphatidylinositol-glycan biosynthesis class W protein-like [Apis mellifera]	FBgn0031422	CG9870					3.05727e-08	2.81e-18	7.82384e-06	0.727445	0.432119	0.830473	0.379836	0.746602	0.395789					brains/guards				instars	instars/brains/guards	brains
XLOC_003241	GB40094	13	Group13.7	591172	ecdysis triggering hormone preproprotein [Apis mellifera]	FBgn0028738	ETH					0.00215518			0.963964	0.45													instars	instars	instars	instars
XLOC_003239	GB40092	13	Group13.7	596988	uncharacterized protein LOC100578090 [Apis mellifera]	FBgn0035495	CG14989						0.0204986	0.143479			0.967742	0.280488	0.987923	0.0909091					brains	brains					brains	brains
XLOC_003266	GB40119	13	Group13.7	626522		FBgn0016013	Faa	GH16063p				0.46872	0.00921695		0.619985	0.402614	0.512136	0.367292																							brains
XLOC_003630	GB40061	13	Group13.7	1875502	basement membrane-specific heparan sulfate proteoglycan core protein-like isoform X2 [Apis mellifera]	FBgn0053481	dpr7					0.783015	0.000684741		0.592593	0.636364	0.892308	0.145154							brains	brains	brains
XLOC_003637	GB40163	13	Group13.7	2162472		FBgn0034539	CG11159		Up	Guard	-1.75781	0.386603	0.471416	0.000270805	0.706897	0.145985	0.497326	0.439394	0.367385	0.588485																	guards
XLOC_003624	GB40054	13	Group13.7	2194637								0.837093	0.0104244	0.490341	0.55298	0.421212	0.394619	0.454965	0.450586	0.466165																	brains
XLOC_003634	GB40170	13	Group13.7	2242608		FBgn0032637	CG5050						0.0494443				0.543478	0.620321															brains
XLOC_003309	GB53859	13	Group13.9	229055	arf-GAP with coiled-coil, ANK repeat and PH domain-containing protein 2 [Apis mellifera]	FBgn0039056	CenB1A					0.985939	0.00730894		0.362637	0.632184	0.654206	0.194175							brains																	brains	brains
XLOC_003327	GB47779	13	Group13.10	626646	uncharacterized protein LOC410467 [Apis mellifera]	FBgn0032797	CG10186						0.000840014				0.607777	0.299751							brains																	brains
XLOC_011785	GB49887	13	Group13.12	6469	probable cytochrome P450 6a14-like [Apis florea]							0.958186		0.00168753	0.467606	0.538793			0.251286	0.614545																		guards							guards
XLOC_003392	GB49890	13	Group13.12	30522										0.0101712					0.366138	0.481481																	guards
XLOC_003402	GB41407	13	Group13.12	87799	soluble guanylate cyclase 89Da-like isoform X2 [Apis mellifera]								0.00453203				0.872845	0.227011							brains	brains					brains
XLOC_003387	GB49869	13	Group13.12	429080		FBgn0266369	Mtp					0.0468569	0.561373	0.0291248	0.532272	0.405823	0.472817	0.5	0.497462	0.393939																					guards
XLOC_003379	GB49866	13	Group13.12	488042	paired mesoderm homeobox protein 2B-like [Apis mellifera]	FBgn0085369	CG34340						0.000116467				0.857637	0.185531							brains	brains	brains
XLOC_003351	none	13	Group13.12	1672873	Apis mellifera uncharacterized LOC102653895 (LOC102653895), ncRNA, On antisense strand in 3'UTR of GB49853 (uncharacterized protein)								3.54e-06				0.726922	0.215705							brains	brains
XLOC_003344	GB49853	13	Group13.12	1675005		FBgn0024232	gprs						3.57e-22				0.5662	0.339968																							brains
XLOC_003424	none	13	Group13.14	185204	uncharacterized serine-rich protein C215.13-like isoform X1 [Apis mellifera]								0.0139343				0.786822	0.182909							brains	brains																	brains
XLOC_003731	GB43572	14	Group14.9	1149919								0.59573	3.89e-13	0.227755	0.476923	0.125	0.52522	0.107546	0.547244	0.0909091																					brains	brains	brains
XLOC_003750	GB43628	14	Group14.9	1283802		FBgn0035445	CG12014					0.816072	0.0432041		0.545455	0.595745	0.441176	0.288136																							brains	brains
XLOC_003798	GB43713	14	Group14.10	306994	cytochrome P450 9e2 [Apis mellifera]							2.466e-08	0.961109	3.61971e-22	0.813134	0.28	0.945607	0.0528302	0.873247	0.196838					instars/guards	instars/guards	guards				instars
XLOC_003811	GB43718	14	Group14.10	23591	myosin-IIIa isoform X1 [Apis mellifera]								5.52e-14	0.118271			0.847385	0.298883	0.700535	0.478261					brains	brains					brains
XLOC_003791	GB43727	14	Group14.10	254732	cytochrome P450 9e2 [Apis mellifera]							0.00713697	6.65e-11	1.82594e-08	0.763636	0.446541	0.533485	0.545612	0.683752	0.42723									instars/guards	instars
XLOC_003792	GB43716	14	Group14.10	258232	uncharacterized protein LOC725621 [Apis mellifera] BUT 90% identical cytochrome p450 9e2, [A. florea]							2.37215e-06		1.01323e-15	0.878536	0.345499			0.86383	0.43261					instars				guards	instars/guards	instars/guards
XLOC_003794	GB43728	14	Group14.10	269141	cytochrome P450 9e2 [Apis mellifera]							8.66224e-11	0.00207013		0.865574	0.635616	0.979021	0.44375			instars								brains	instars/brains	instars/brains	brains
XLOC_003799	GB50903	14	Group14.10	326745	uncharacterized protein LOC100577788 isoform X1 [Apis mellifera]							0.00994552	2.54e-08	0.416031	0.981795	0.0602094	0.990356	0.0509182	0.992	0.0588235					instars/brains	instars/brains	instars/brains	instars/brains
XLOC_003808	GB43739	14	Group14.10	479090	carboxypeptidase B-like [Apis mellifera]	FBgn0035779	CG8562					2.33698e-15			0.761183	0.391493									instars					instars
XLOC_011056	GB54211	14	Group14.13	1470656	protein DJ-1-like [Apis mellifera]	FBgn0039802	dj-1beta	GH09983p				0.0709626	0.0200521	0.532464	0.46114	0.42723	0.741007	0.535211	0.531792	0.555556									brains	brains
XLOC_013972	GB54219	14	Group14.13	1535115	BAG domain-containing protein Samui-like isoformX2 [Apis mellifera]	FBgn0086708	stv					0.00828691		0.00165035	0.601643	0.535714			0.604605	0.497751									instars/guards
XLOC_003886	GB54131	14	Group14.13	542892								0.032222	0.0609876	0.031625	0.552033	0.390831	0.780269	0.281905	0.568675	0.547619																					instars
XLOC_011060	GB54092	14	Group14.13	1452838	arginine-glutamic acid dipeptide repeats protein-like isoform X7 [Apis mellifera]	FBgn0010825	Gug					2.32716e-10	2.92e-13	0.0255385	0.734577	0.49921	0.807407	0.451464	0.721951	0.54386									instars/brains/guards	instars/brains/guards	brains
XLOC_004035	GB54123	14	Group14.14	184396	facilitated trehalose transporter Tret1-2 homolog isoform X4 [Apis mellifera]	FBgn0034045	CG8249					0.816072	0.0233244	0.393553	0.536232	0.565789	0.480744	0.602184	0.557377	0.714286													brains
XLOC_004016	GB52786	14	Group14.14	920046		FBgn0013342	nSyb						2.12e-40				0.589759	0.303707																							brains
XLOC_004050	GB41270	14	Group14.14	930194									4.5e-13				0.522794	0.368234																							brains
XLOC_004141	GB41714	14	Group14.15	696272		FBgn0263072	CG43347						0.0429712				0.31875	0.496599																			brains
XLOC_004850	GB47079	15	Group15.2	378282	hexokinase type 2-like isoform X3 [Apis mellifera]	FBgn0001186	Hex-A	LD09907p						8.68802e-14					0.800305	0.244578					guards	guards					guards
XLOC_004253	GB46786	15	Group15.2	4766	ribosomal protein S6 kinase alpha-3 isoformX1 [Apis mellifera]	FBgn0262866	S6kII						9.43e-20				0.826087	0.576098											brains	brains	brains
XLOC_004856	none	15	Group15.2	484236	Apis mellifera uncharacterized LOC100577754 (LOC100577754), mRNA								5.68e-06				0.955882	0.567568											brains	brains	brains	brains
XLOC_011449	none	15	Group15.2	499733	1 Kb, putative ncRNA								8.41e-11				0.764278	0.478953											brains	brains
XLOC_004645	GB41198	15	Group15.3	257941	CDGSH iron-sulfur domain-containing protein 2 homolog isoform X2 [Apis mellifera]	FBgn0062442	Cisd2					0.0310059	0.00012465	0.0223819	0.993377	0.418803	0.995058	0.540385	0.973585	0.388889					guards				instars/brains	instars/brains/guards	instars/brains/guards	instars/brains/guards
XLOC_013854	GB41196	15	Group15.3	110192	trithorax-related ortholog, histone lysine N-methyltransferase 2C [Apis mellifera]	FBgn0023518	trr					0.493076	0.000539768	0.458008	0.966102	0.659091	0.982955	0.608939	0.932203	0.619048	brains									brains	brains	brains
XLOC_004867	GB46201	15	Group15.5	57355	sideroflexin-2-like [Apis mellifera]	FBgn0036843	CG6812					0.0122081	8.23e-06		0.805556	0.461538	0.738292	0.519685											instars/brains	instars/brains	instars
XLOC_004864	GB46204	15	Group15.5	72019	protein cereblon-like [Apis mellifera]	FBgn0037780	CG3925						0.000360725	0.435582			0.992188	0.470339	0.936364	0.571429									brains	brains	brains	brains
XLOC_012895	GB46188	15	Group15.5	280624	trichohyalin-like isoform X1 [Apis mellifera]	FBgn0085425	CG34396						0.000416445				0.98513	0.474576											brains	brains	brains	brains
XLOC_011025	GB46211	15	Group15.5	324107		FBgn0032979	Clamp					0.0255781			0.532258	0.781609																	instars	instars
XLOC_004325	GB54416	15	Group15.9	313707	signal transducer and activator of transcription C-like isoform X2 [Apis mellifera]								1.1e-08				0.819017	0.282656							brains	brains					brains
XLOC_004329	none	15	Group15.9	327892	2.7 Kb putative ncRNA, inbetween and on opposite strand of GB54416 and GB54417								1.16e-09				0.853877	0.272727							brains	brains					brains
XLOC_004332	GB54666	15	Group15.10	39180	choline/ethanolaminephosphotransferase 1-like isoform X7 [Apis mellifera]	FBgn0033844	bbc					0.39444	4.41e-06		0.640845	0.464516	0.709056	0.546243											brains	brains
XLOC_004335	GB54674	15	Group15.10	65485	Trophoblast glycoprotein [Acromyrmex echinatior], 76% identity over 99% of query	FBgn0037956	CG6959					0.00216316	0.199415	0.0034113	0.790323	0.503268	0.990596	0.445902	0.776	0.564516									instars/guards	instars/guards
XLOC_004354	GB54643	15	Group15.10	320983	putative mitochondrial inner membrane protein-like [Apis mellifera]	FBgn0019960	CG6455	Putative mitochondrial inner membrane protein				0.0187937	0.000296091	0.0374663	0.985437	0.583333	0.992	0.507042	0.977941	0.473684									instars/brains/guards	instars/brains/guards	instars/brains/guards	instars/brains/guards
XLOC_004370	GB52910	15	Group15.11	247380	octopamine receptor [Apis mellifera]	FBgn0024944	Oamb						1.21e-07	0.553529			0.819742	0.520979	0.967742	0.125									brains	brains	brains
XLOC_004394	GB49462	15	Group15.13	145770	proline-rich nuclear receptor coactivator 2-like isoform 2 [Apis mellifera]	FBgn0037636	CG9821					0.737667	2.38e-08	0.12265	0.716667	0.466667	0.487066	0.61851	0.601064	0.566667													brains
XLOC_004379	GB49475	15	Group15.13	26338	large neutral amino acids transporter small subunit 1-like isoform X2 [Apis mellifera]	FBgn0039844	CG1607					8.1576e-05	3.78e-11		0.986928	0.467681	0.979167	0.466837											instars/brains	instars/brains	instars/brains	instars/brains
XLOC_004391	GB49467	15	Group15.13	41334	No significant hits							8.1576e-05	0.00011077		0.986928	0.467681	0.996508	0.471646											instars/brains	instars/brains	instars/brains	instars/brains
XLOC_004420	none	15	Group15.14	84992	Putative numt (nuclear encoded mitochondrial sequence)								3.54e-06	0.0151372			0.980861	0.998647	0.825	0.979592	brains/guards	brains/guards	brains/guards	brains												guards
XLOC_004436	GB50566	15	Group15.14	592257	uncharacterized protein LOC552558 [Apis mellifera]	FBgn0037415	Osi8					0.0104644			0.667396	0.236343									instars																	instars
XLOC_004437	GB50567	15	Group15.14	599571	uncharacterized protein LOC725823 [Apis mellifera]	FBgn0037416	Osi9					0.0127611			0.834158	0.549669													instars	instars	instars
XLOC_004481	GB50516	15	Group15.14	1217851	TPPP family protein CG4893-like isoform X1 [Apis mellifera]	FBgn0266417	CG45057					0.842456	1.95e-12	0.00169783	0.308958	0.673228	0.227799	0.67113	0.241259	0.656992																		brains/guards							brains/guards
XLOC_013762	GB50602	15	Group15.14	1263771		FBgn0037655	CG11984					0.841133	0.00880843		0.521739	0.555556	0.596198	0.347971																							brains
XLOC_004500	GB50510	15	Group15.14	1303629	uncharacterized protein LOC409674 isoform X3 [Apis mellifera]	FBgn0036391	CG17364						0.0300961				0.614007	0.413053											brains
XLOC_004503	GB50506	15	Group15.14	1353528	angiotensin-converting enzyme-like isoform X1 [Apis mellifera]									0.0054052					0.551282	0.682243													guards
XLOC_004524	none	15	Group15.16	117856	17 Kb putative ncRNA							0.00192236	1.92e-15		0.751037	0.368313	0.752834	0.361864							instars/brains					instars/brains
XLOC_004668	GB50196/GB50034 transcript covers both	15	Group15.19	1864946	rhodopsin, long-wavelength [Apis mellifera] (GB50196) / long wavelength sensitive opsin 2 [Apis mellifera] (GB50034) [apis genes on opposite strands]								0.000551067	0.010933			0.486146	0.280702	0.372517	0.254237																					brains	brains/guards							guards
XLOC_004532	GB50124	15	Group15.19	205070	astakine-like isoform X1 [Apis mellifera]							0.49576		0.00988763	0.962264	0.709677			0.997126	0.606061	guards									guards	guards	guards
XLOC_004561	GB50150	15	Group15.19	740972	major facillitator superfamily domain-containing protein 6 [Apis mellifera]	FBgn0033958	CG12858						0.00478645				0.720113	0.464135											brains	brains
XLOC_004530	GB50121	15	Group15.19	107788	chymotrypsin inhibitor [Apis mellifera]				Up	Larvae	-2.45871	5.93331e-09	4.65e-16	4.27228e-22	0.813744	0.368285	0.922113	0.328605	0.870858	0.422677					instars/brains				guards	instars/brains/guards	instars/brains/guards	brains
XLOC_014594	GB50274	15	Group15.19	3551292	transitional endoplasmic reticulum ATPase TER94 [Apis mellifera]	FBgn0261014	TER94	Transitional endoplasmic reticulum ATPase TER94				0.03082		0.376254	0.987448	0.381757			0.976744	0.432432					instars					instars	instars	instars
XLOC_004554	GB50141	15	Group15.19	422252	erythroid differentiation-related factor 1-like [Apis mellifera]	FBgn0035923	CG6511						5.87e-06	0.611045			0.968085	0.460993	0.925926	0.391304									brains	brains	brains	brains
XLOC_004537	GB50116	15	Group15.19	37999	chymotrypsin inhibitor-like isoform X1 [Apis mellifera]	FBgn0036495	CG33259		Up	Larvae	-2.01029	1.70654e-07		0.650425	0.506944	0.834891			0.584167	0.436145													instars	instars	instars
XLOC_004538	GB50115	15	Group15.19	108841	chymotrypsin inhibitor-like isoform X3 [Apis mellifera]							0.575488	5e-26		0.790909	0.301205	0.877714	0.417203											brains	brains	brains
XLOC_004541	GB50113	15	Group15.19	165232	mitogen-activated protein kinase kinase kinase 15-like isoform X1 [Apis mellifera]	FBgn0014006	Pk92B					0.0548238	0.00186437		0.62766	0.597938	0.606272	0.51068											brains
XLOC_004531	GB50123	15	Group15.19	186849	myophilin-like [apis mellifera]	FBgn0038774	CG5023					4.95862e-08	0.00744186	2.68846e-09	0.813373	0.393018	0.735409	0.414239	0.804238	0.444444					instars				brains/guards	instars/brains/guards	instars/guards
XLOC_004534	GB50128	15	Group15.19	215513	heparanase-like isoform X1 [Apis mellifera]							0.04849	0.000740998		0.984127	0.5	0.986842	0.48951											instars/brains	instars/brains	instars/brains	instars/brains
XLOC_004546	GB50105	15	Group15.19	223487	glycerol-3-phosphate acyltransferase 1, mitochondrial-like isoform X4 [Apis mellifera]	FBgn0027579	mino	CG5508, isoform A				9.97378e-09	3.6e-09	6.13352e-07	0.889688	0.519814	0.990868	0.559783	0.891837	0.458904									instars/brains/guards	instars/brains/guards	instars/brains/guards	brains
XLOC_004536	GB50130	15	Group15.19	235327	nucleolar complex protein 3 homolog [Apis mellifera]	FBgn0037489	CG1234					0.00731425	2.08e-08		0.725888	0.513966	0.719057	0.638614			brains								instars	instars/brains
XLOC_004585	GB50103	15	Group15.19	268432	crossover junction endonuclease EME1-like [Apis mellifera]	FBgn0033549	mms4					0.0354998		0.0563688	0.986301	0.574074			0.963636	0.444444									instars	instars	instars	instars
XLOC_004550	GB50136	15	Group15.19	283781	BCL2/adenovirus E1B 19 kDa protein-interacting protein 3-like isoform 1 [Apis mellifera]	FBgn0037007	CG5059					0.502246	0.00186626	0.990232	0.489362	0.378049	0.672158	0.416979	0.567358	0.434211									brains
XLOC_004589	GB50098	15	Group15.19	418471	sense strand, slightly longer than above, starts in first exon	FBgn0000120	Arr1							0.0067666					0.709732	0.473404									guards	guards
XLOC_004597	GB50090	15	Group15.19	745212	adenosine deaminase acting on RNA [Apis mellifera]	FBgn0026086	Adar						2.67718e-05				0.690114	0.480159											brains
XLOC_004625	GB50048	15	Group15.19	1415785	mushroom body large-type Kenyon cell-specific protein 1 isoform X1 [Apis mellifera]	FBgn0264490	Eip93F						0.000130589	0.49046			0.629088	0.308835	0.550649	0.373984					brains
XLOC_004657	GB50183	15	Group15.19	1623795		FBgn0034532	CG13436						0.0429408				0.317829	0.463918																			brains
XLOC_004650	GB50045	15	Group15.19	1625631		FBgn0034532	CG13436						0.0429408				0.317829	0.463918																			brains
XLOC_004686	GB50026	15	Group15.19	1930944	trypsin-1-like isoform X1 [Apis mellifera]									5.03935e-07					0.731455	0.388796					guards					guards
XLOC_004709	GB50232	15	Group15.19	2228489	alpha-1,6-mannosyl-glycoprotein 2-beta-N-acetylglucosaminyltransferase isoform X7 [Apis mellifera]	FBgn0039738	Mgat2					0.0827709	0.00824506	0.184743	0.518617	0.594005	0.491525	0.783333	0.494382	0.745098													brains	brains
XLOC_004782	GB49967	15	Group15.19	2801752	NADP-dependent malic enzyme [Apis mellifera]	FBgn0029155	Men-b	Malic enzyme				0.962612	0.00316714	0.644477	0.48503	0.527397	0.602597	0.555195	0.538043	0.611111									brains
XLOC_004785	GB49963	15	Group15.19	3229024	uncharacterized protein LOC726965 [Apis mellifera]							0.48658		1.56453e-20	0.884615	0.333333			0.985525	0.461623									guards	guards	guards	guards
XLOC_004771	GB50257	15	Group15.19	3258625	uncharacterized protein LOC408508 isoform X2 [Apis mellifera]	FBgn0002577	m						1.48e-09				0.990099	0.659686			brains									brains	brains	brains
XLOC_004790	GB49957	15	Group15.19	3436093	acid sphingomyelinase-like phosphodiesterase 3a-like isoformX1 [Apis mellifera]	FBgn0044328	CG32052						0.000997695				0.971014	0.536364											brains	brains	brains	brains
XLOC_004842	GB49937	15	Group15.19	3897295	bifunctional ATP-dependent dihydroxyacetone kinase/FAD-AMP lyase (cyclizing)-like [Apis mellifera]	FBgn0053725	CG33725						0.00410397	0.0246194			0.971963	0.44086	0.991228	0.512195									brains/guards	brains/guards	brains/guards	brains/guards
XLOC_005094	GB54315	16	Group16.2	944400	uncharacterized protein LOC724126 [Apis mellifera]				Down	Guard	1.75509	0.00124992	0.543182	0.987514	0.422414	0.741228	0.809524	0.303797	0.483749	0.516901													instars	instars
XLOC_005091	GB54313	16	Group16.2	1015699	uncharacterized protein LOC413386 isoform X1 [Apis mellifera] Pancreatic lipase domain, pancreatic lipase protein 1-like	FBgn0030884	CG6847					0.686134	0.000853613		0.582938	0.479769	0.394137	0.781377																brains											brains
XLOC_005100	GB54310	16	Group16.2	1285603	uncharacterized protein LOC100577061 [Apis mellifera]								0.0302112				0.609252	0.461028											brains
XLOC_005097	GB54311	16	Group16.2	1064335	cystinosin homolog isoform X1 [Apis mellifera] - cystine membrane transport	FBgn0039045	CG17119					0.9636	0.00151142		0.708075	0.300578	0.727155	0.212389							brains	brains
XLOC_011855	GB54302	16	Group16.2	1556648	elongation of very long chain fatty acids protein AAEL008004-like isoform X1 [Apis mellifera]	FBgn0038986	CG5278					0.00427945			0.628342	0.500911													instars
XLOC_004937	GB47624	16	Group16.5	236604	A disintegrin and metalloproteinase with thrombospondin motifs 3-like [Apis mellifera]							0.85998	0.0005404	0.301572	0.8	0.258621	0.848684	0.218241	0.781737	0.309091					brains	brains					brains
XLOC_013553	none	?	GroupUn1054	1	putative nuclear encoded mitochondrial sequence							0.000449315	7.12466e-05	0.00112285	0.993311	0.991955	0.985849	0.984043	0.993671	0.983146	instars/brains/guards	instars/brains/guards	instars/brains/guards	instars/brains/guards
XLOC_010993	GB48864	?	GroupUn110	32941	uncharacterized protein							0.505326	2.1541e-05		0.936709	0.42735	0.765472	0.518182											brains	brains
XLOC_012319	GB53287	?	GroupUn113	5117	sialin-like [Apis mellifera]	FBgn0031645	CG3036						1.7632e-05	0.573834			0.449036	0.636628	0.688525	0.553191													brains
XLOC_011361	none	?	GroupUn1349	1								0.78621	0.026943		0.809524	0.304348	0.462687	0.3125																							brains
XLOC_011410	none	?	GroupUn191	1853	949 bp putative ncRNA								1.32e-06				0.987256	0.0869565							brains	brains	brains	brains
XLOC_013808	none	?	GroupUn193	47670	1.5 Kb, putative ncRNA								2.31138e-05				0.693818	0.243076							brains																	brains
XLOC_013806	none	?	GroupUn193	53490									0.0184178				0.404779	0.657303															brains
XLOC_011271	none	?	GroupUn2166	9	no significant hits								0.00637449				0.338624	0.244898																								brains							brains
XLOC_012155	GB52563	?	GroupUn221	6232	ATP-dependent helicase brm [Apis mellifera]	FBgn0000212	brm					4.72387e-23		1.30188e-14	0.902674	0.506417			0.87231	0.625	guards								instars	instars/guards	instars/guards	instars
XLOC_013863	GB41275	?	GroupUn2393	569	uncharacterized protein LOC727172, partial [Apis mellifera]							0.0412593			0.985075	0.534783													instars	instars	instars	instars
XLOC_013501	GB50322	?	GroupUn259	6751	WD repeat domain phosphoinositide-interacting protein 4-like isoformX1 [Apis mellifera]							0.685385	0.0192154		0.957447	0.275	0.973913	0.238532							brains	brains					brains	brains
XLOC_014020	GB47110	?	GroupUn6	157344	methylcrotonoyl-CoA carboxylase subunit alpha, mitochondrial-like [Apis mellifera]	FBgn0039877	CG2118	GM14617p				0.589134	0.0206105	0.682698	0.515759	0.551331	0.410557	0.736301	0.440514	0.484848													brains	brains
XLOC_013627	none	?	GroupUn80	40018	16.5 Kb putative ncRNA							0.00172421		1.80545e-17	0.720174	0.415094			0.687852	0.48									instars/guards	instars
XLOC_013628	GB43163	?	GroupUn80	47325	nuclear factor related to kappa-B-binding protein [Apis mellifera]	FBgn0027503	CG11970					1.94145e-06	4.24e-29	3.80077e-10	0.851282	0.547445	0.713751	0.448252	0.744253	0.501425									instars/brains/guards	instars/brains/guards	instars
XLOC_011191	GB53261	?	GroupUn80	82486	ABC transporter G family member 20-like, partial [Apis mellifera]							0.572544	2.73e-14		0.913043	0.651163	0.901478	0.470032											brains	brains	brains	brains
[truncated: 11 more columns]

## Sheet: Supplementary Table 2
	EA mat AE mat				EA mat AE pat				EA mat only				AE mat only				EA pat only				AE pat only				EA pat AE mat				EA pat AE pat				In Multiple categories
	0.6	0.7	0.8	0.9	0.6	0.7	0.8	0.9	0.6	0.7	0.8	0.9	0.6	0.7	0.8	0.9	0.6	0.7	0.8	0.9	0.6	0.7	0.8	0.9	0.6	0.7	0.8	0.9	0.6	0.7	0.8	0.9	0.6	0.7	0.8	0.9
brains	17	3	1	2	95	50	11	1	99	84	90	65	22	13	4	0	18	5	1	1	51	43	12	5	5	2	0	0	3	0	0	0	n/a	n/a	n/a	n/a
brains/guards	2	1	1	0	3	0	0	0	13	13	8	7	0	0	0	0	0	1	0	0	1	1	0	0	1	0	0	0	0	0	0	0	n/a	n/a	n/a	n/a
guards	11	0	0	0	18	4	2	0	15	25	19	16	7	1	0	1	5	4	1	0	5	1	1	0	5	0	0	0	3	0	0	0	n/a	n/a	n/a	n/a
instars	4	0	0	0	13	3	0	0	44	31	23	16	5	5	1	0	1	1	0	0	8	2	0	0	0	0	0	0	0	0	0	0	n/a	n/a	n/a	n/a
instars/brains	1	0	0	0	4	1	1	1	23	28	20	17	0	0	0	0	2	0	0	0	1	1	0	0	0	0	0	0	0	0	0	0	n/a	n/a	n/a	n/a
instars/brains/guards	2	2	2	2	0	0	0	0	15	25	21	18	0	0	0	0	0	0	0	0	0	0	0	0	0	0	0	0	0	0	0	0	n/a	n/a	n/a	n/a
instars/guards	1	1	1	1	5	2	1	1	14	13	11	7	0	0	0	0	0	2	0	0	0	0	0	0	0	0	0	0	0	0	0	0	n/a	n/a	n/a	n/a
Total	38	7	5	5	138	60	15	3	223	219	192	146	34	19	5	1	26	13	2	1	66	48	13	5	11	2	0	0	6	0	0	0	33	5	1	1

## Sheet: Supplementary Table 3
				EA Guards vs AE Guards					EA Brains vs AE Brains					EA Larvae vs AE Larvae					Reciprocal and best BLAST results of OGS3.2 against Drosophila melanogaster				Alaux et al 2009 downregulated in aggressive		Alaux et al 2009 upregulated in aggressive
OGS3.2 ID	OGS1.1 ID	Up or down in EA	stage	P-value	Fold change	Weighted difference	Bonferroni	FDR p-value correction	P-value	Fold change	Weighted difference	Bonferroni	FDR p-value correction	P-value	Fold change	Weighted difference	Bonferroni	FDR p-value correction	Drosophila Flybase gene ID	Flybase gene symbol	Mitocarta protein name	Annotation of honey bee gene (OGS3.2 or BLAST)	test	subcategory of test (AHB vs EHB only)	test	subcategory of test (AHB vs EHB only)
GB55613	GB10016	Down	Guard	5.70238e-05	2.72832	5.15855e-05	0.873263	0.0113411	0.218784	7.03694	4.61851e-06	1	1	0.0615628	2.05374	1.4341e-05	1	1	FBgn0030161	CG15249		uncharacterized LOC100576118
GB49705	GB10018	Down	Guard	0.000145672	1.93572	0.000103442	1	0.0262449	0.615129	-1.04634	-7.93942e-05	1	1	0.0232668	2.43298	1.60245e-05	1	1	FBgn0020907	Scp2		sarcoplasmic calcium-binding protein 2
GB41326	GB10161	Up	Guard	8.95457e-06	-3.35517	-9.10611e-05	0.13713	0.00244875	0.315536	-1.49916	-9.84571e-06	1	1	1	1.76776	6.98191e-07	1	1				venom acid phosphatase Acph-1-like
GB53860	GB10220	Up	Larvae	0.455188	-1.29836	-1.25399e-05	1	1	0.00506678	-1.66395	-0.000264956	1	1	1.82744e-11	-5.89718	-0.000238779	2.79854e-07	4.66424e-08				uncharacterized LOC724644			alarm pheromone/old vs young/ AHB vs EHB	individual soldier
GB41097	GB10222	Down	Guard	6.85901e-08	2.18949	0.000229097	0.00105039	3.18299e-05	1	2.42269	4.98469e-07	1	1	1	1.2832	1.25611e-06	1	1				serine protease 18
GB40163	GB10231	Up	Guard	1.00963e-05	-1.75781	-0.000648131	0.154615	0.00271255	0.613241	-1.58927	-3.46392e-06	1	1	0.0134806	2.09782	2.3984e-05	1	1	FBgn0034539	CG11159			AHB vs EHB	colony solider
GB42426	GB10441	Up	Guard	3.53673e-05	-1.4881	-0.000856602	0.541615	0.00752243	1	-1.40225	-2.08357e-07	1	1	0.754398	1.03129	4.77138e-05	1	1				aminopeptidase N-like
GB50423	GB10708	Down	Guard	8.08424e-17	3.17082	0.00210444	1.23802e-12	1.12547e-13	0.690049	-2.50576	-2.56871e-06	1	1	0.541506	-1.33555	-4.69286e-06	1	1				uncharacterized LOC408807	AHB vs EHB	colony forager	AHB vs EHB	individual + colony soldier
GB50730	GB10836	Up	Guard	0.000252414	-1.93316	-0.000111365	1	0.040982	0.518023	-1.09256	-2.20692e-05	1	1	0.17046	1.21126	8.04031e-05	1	1	FBgn0026418	Hsc70Cb		heat shock protein 70Cb ortholog			alarm pheromone/old vs young/ AHB vs EHB	individual soldier
GB40218	GB10890	Up	Larvae	0.236215	1.25957	1.97041e-05	1	1	1	1.30922	1.17041e-07	1	1	2.40513e-12	-5.92671	-6.99929e-05	3.68322e-08	9.20805e-09				urea transporter 2-like
GB43510	GB11340	Down	Guard	1.7273e-06	2.16344	0.000282866	0.0264518	0.000577659	0.00219743	-10.9498	-1.1865e-05	1	0.659832	1	-1.33226	-1.19545e-06	1	1				pancreatic triacylglycerol lipase-like	AHB vs EHB	colony guard	old vs young/AHB vs EHB	individual soldier
GB53848	GB11581	Down	Larvae	0.720251	1.25297	4.96322e-06	1	1	1	1.05914	5.87942e-07	1	1	6.82271e-07	2.05293	7.8348e-05	0.0104483	0.000696553	FBgn0036752	Adgf-A					AHB vs EHB	individual soldier
GB49260	GB11717	Up	Larvae	1	1.05454	1.59717e-06	1	1	0.689088	-1.74516	-1.79006e-06	1	1	3.56662e-07	-1.85182	-0.000344677	0.00546193	0.000390138	FBgn0262720	CG43164		C-type lectin 1
GB50875	GB11723	Up	Larvae	0.870536	-1.12862	-2.9629e-06	1	1	1	-1.50323	-4.95846e-07	1	1	0.000109681	-1.58275	-0.000521725	1	0.0419912				apolipoprotein D-like
GB48195	GB11969	Down	Guard	6.3657e-06	1.67509	0.000298389	0.0974843	0.0018747	0.146358	1.21974	3.48863e-05	1	1	0.776197	1.04103	1.44967e-05	1	1	FBgn0086687	Desat1		acyl-CoA Delta(11) desaturase-like
GB51356	GB11973	Down	Larvae	0.00235729	1.35472	0.00271591	1	0.257854	1	1.04314	7.41861e-07	1	1	6.30447e-05	1.50217	0.00135097	0.965466	0.0268185	FBgn0030304	Cyp4g15		cytochrome P450 4G11	AHB vs EHB	colony soldier + forager
GB52087	GB12054	Down	Guard	8.85401e-05	2.2282	6.40037e-05	1	0.0167395	1	1.01394	1.70056e-08	1	1	0.0884543	1.23728	3.51192e-05	1	1				putative fatty acyl-CoA reductase CG5065-like
GB43007	GB12121	Down	Guard	4.79727e-13	2.49962	0.000174961	7.34654e-09	4.59159e-10	1	-1.07636	-3.73005e-08	1	1	1	1.08083	1.73997e-07	1	1				GMC oxidoreductase 12
GB50180	GB12128	Up	Larvae	1	-1.01179	-9.52583e-07	1	1	0.18285	3.08081	5.14966e-06	1	1	9.78978e-06	-1.76533	-0.000194753	0.149921	0.00576618	FBgn0037664	CG8420		uncharacterized LOC552836	AHB vs EHB	colony soldier
GB44073	GB12190	Up	Guard	1.41188e-05	-2.1926	-7.22208e-05	0.216215	0.00354451	1	1.19761	1.9925e-07	1	1	1	1.42334	9.08046e-07	1	1				organic cation transporter 1-like
GB42607	GB12288	Down	Guard	8.33458e-06	2.71198	6.29242e-05	0.127636	0.00232065	1	-1.27187	-1.05361e-06	1	1	0.672091	1.15034	4.98712e-06	1	1				cytochrome b5-like
GB44710	GB12293	Down	Guard	1.22664e-05	1.76575	0.000101727	0.187848	0.0031308	1	1.24021	9.58659e-08	1	1	1	-1.86347	-1.70924e-06	1	1	FBgn0037684	CG8129		threonine dehydratase catabolic-like
GB46229	GB12319	Down	Guard	1.73342e-06	2.46949	7.6286e-05	0.0265456	0.000577659	1	-2.69151	-5.92658e-07	1	1	1	1.91147	3.19353e-07	1	1
GB46469	GB12330	Down	Larvae	1	-1.04706	-7.16366e-07	1	1	1	-1.09685	-7.46619e-07	1	1	2.22151e-07	1.938	9.43016e-05	0.00340203	0.000261694
GB48823	GB12600	Down	Larvae	1	-1.12029	-1.52855e-06	1	1	1	-1.21431	-7.5087e-08	1	1	9.20045e-05	2.72296	0.000288937	1	0.0361271				cuticular protein 2
GB43689	GB12716	Up	Guard	0.000174776	-2.68916	-4.86473e-05	1	0.0304149	1	1.8211	2.87691e-07	1	1	0.413383	-1.23555	-1.01452e-05	1	1				uncharacterized LOC727522
GB44116	GB12778	Up	Larvae	0.0791934	1.74243	1.81373e-05	1	1	0.726589	-1.74053	-2.07956e-06	1	1	1.08813e-07	-2.90358	-6.40779e-05	0.00166637	0.000138864	FBgn0031703	CG12512	MIP629p	acyl-CoA synthetase family member 2
GB46277	GB12857	Down	Brain	1	1.0214	2.77162e-06	1	1	2.66058e-08	1.75669	0.000237068	0.000407441	5.09301e-05	1	1.37987	1.15112e-06	1	1	FBgn0029720	CG3009		phospholipase A2-2.2			old vs young
GB42797	GB13060	Down	Guard	2.93555e-05	1.92943	0.00016572	0.44955	0.00642215	0.127697	-3.90376	-4.30626e-06	1	1	0.0114718	-1.49857	-7.30176e-05	1	1	FBgn0037288	CG14661		protein takeout-like	old vs young
GB47771	GB13278	Down	Guard	0.000278717	7.56293	2.60738e-05	1	0.0444611	1	1.08104	9.45171e-08	1	1	1	2.00181	3.51006e-07	1	1				uncharacterized LOC100576758	AHB vs EHB	colony soldier
GB50076	GB13559	Down	Guard	1.77289e-06	1.876	0.00020959	0.02715	0.000577659	0.0453526	1.27957	5.82764e-05	1	1	1	-1.121	-1.48521e-06	1	1	FBgn0036749	CG7460		polyamine oxidase	old vs young
GB43715	GB13748	Down	Guard	1.74998e-05	1.78977	0.00019339	0.267992	0.00432246	0.755735	-1.56254	-2.01901e-06	1	1	1	-1.10224	-7.86527e-07	1	1				similar to Probable cytochrome P450 9f2 (CYPIXF2) (LOC725621
GB40746	GB13770	Up	Guard	0.00012342	-1.89945	-0.000133417	1	0.0227471	0.814364	1.05107	4.76674e-06	1	1	0.0157982	1.36221	0.000233031	1	1	FBgn0029174	FKBP59		FK506-binding protein FKBP59			Alarm pheromone/old vs young
GB55207	GB13789	Down	Brain	0.46968	1.54919	0.00169462	1	1	5.9818e-05	8.89814	0.000492141	0.916053	0.0352328	0.902772	1.20603	2.92818e-06	1	1				major royal jelly protein 6
GB48079	GB13791	Up	Guard	2.28551e-12	-2.25948	-0.00373421	3.50002e-08	2.05884e-09	1	1.75722	2.65309e-07	1	1	0.516455	1.41933	4.86922e-06	1	1	FBgn0051954	CG31954		serine protease 22
GB43690	GB13966	Up	Guard	0.000160619	-2.71322	-0.000502141	1	0.0282726	1	-1.07345	-2.57357e-08	1	1	0.0375947	1.73129	0.000182876	1	1				uncharacterized LOC727344
GB49544	GB13999	Up	Guard	6.98951e-22	-4.08233	-0.00198486	1.07037e-17	1.78396e-18	0.3123	1.99816	5.22237e-06	1	1	1	1.00575	3.56638e-08	1	1				vitellogenin
GB47055	GB14202	Down	Guard	5.71446e-06	2.3386	9.71431e-05	0.0875112	0.00175022	1	1.04083	5.58323e-07	1	1	0.00899068	-1.50538	-5.69856e-05	1	0.966252	FBgn0031307	MFS3		putative inorganic phosphate cotransporter-like
GB40566	GB14225	Up	Brain	1	1.72302	1.89359e-06	1	1	2.66054e-06	-3.85876	-3.98027e-05	0.0407436	0.00239668	0.00908249	2.27886	1.93028e-05	1	0.966252	FBgn0035281	Cpr62Bc		cuticular protein 6	old vs young
GB55144	GB14230	Down	Brain	0.536958	-1.44549	-7.68205e-06	1	1	4.98691e-05	7.74847	2.62094e-05	0.763696	0.0305478	0.136202	7.03632	5.28396e-06	1	1	FBgn0013809	Dhc16F		dynein heavy chain 6, axonemal-like	AHB vs EHB	colony guard + soldier + forager
GB42053	GB14261	Up	Guard	6.02043e-74	-12.079	-0.014647	9.21969e-70	9.21969e-70	1	-1.64948	-1.17398e-06	1	1	0.0400544	1.35794	0.00177803	1	1				uncharacterized LOC724386
GB44996	GB14361	Up	Guard	1.55575e-57	-11.3423	-0.000510375	2.38248e-53	1.19124e-53	1	1.15659	3.5799e-07	1	1	0.462018	1.55747	5.29081e-06	1	1				hexamerin 110
GB51436	GB14426	Down	Guard	1.51872e-33	33.2523	0.000176179	2.32577e-29	7.75257e-30	1	1	0	1	1	1	1.56753	3.14874e-07	1	1				uncharacterized LOC727243
GB45910	GB14435	Up	Larvae	0.0480947	-2.65941	-0.000337009	1	1	0.00648706	-3.1028	-0.000178804	1	1	1.30295e-06	-25.1302	-0.00010505	0.0199534	0.00117373				protein lethal(2)essential for life-like			Alarm pheromone/old vs young
GB46814	GB14612	Down	Guard	1.60396e-10	3.00723	0.000217662	2.4563e-06	1.1165e-07	1	1.04042	1.12486e-07	1	1	0.012314	-1.43956	-0.000108321	1	1				cytochrome P450 6BE1
GB55214	GB14639	Down	Guard	7.00243e-05	2.07076	6.47545e-05	1	0.0135741	1	-1.04379	-6.36945e-07	1	1	1	2.12432	6.02428e-07	1	1				major royal jelly protein 8
GB55515	GB14956	Down/Down	Guard/Brain	2.22426e-05	1.60931	0.000651708	0.340624	0.00532225	4.07773e-13	2.46547	0.000254031	6.24464e-09	2.08155e-09	0.90451	-1.05272	-2.21764e-06	1	1	FBgn0036262	CG6910		inositol oxygenase-like			old vs young/AHB vs EHB	individual soldier
GB41284	GB14992	Down	Guard	7.36061e-05	2.20976	7.48972e-05	1	0.01409	0.457927	1.10998	1.92365e-05	1	1	1	-2.31983	-1.80061e-06	1	1	FBgn0050197	CG30197					old vs young/AHB vs EHB	individual soldier
GB50121	GB15018	Up	Larvae	0.315315	-1.13165	-0.000286864	1	1	0.224064	1.3049	1.68425e-05	1	1	2.46273e-11	-2.45871	-0.000542315	3.77143e-07	5.38775e-08				chymotrypsin inhibitor	old vs young/AHB vs EHB	individual + colony soldier
GB52864	GB15084	Down	Guard	2.65801e-05	1.72036	0.00175192	0.407048	0.00607534	0.729357	-1.63702	-1.866e-06	1	1	1	1.14075	2.03742e-06	1	1				uncharacterized LOC724114
GB40164	GB15106	Up	Brain	0.0342686	1.40138	6.18465e-05	1	1	8.25054e-10	-3.07644	-9.55352e-05	1.26349e-05	2.10581e-06	1	-1.04404	-5.00764e-08	1	1					AHB vs EHB	individual guard + soldier
GB47148	GB15235	Down	Brain	0.541489	1.11091	2.53323e-05	1	1	9.84206e-10	1.93647	0.00112554	1.50721e-05	2.15316e-06	1	-1.35347	-9.7456e-07	1	1				uncharacterized LOC552326			old vs young
GB53755	GB15327	Up	Guard	1.75088e-06	-1.86377	-0.0002683	0.026813	0.000577659	0.668857	1.31703	2.85975e-06	1	1	0.274421	-1.66096	-7.10242e-06	1	1				juvenile hormone esterase
GB47804	GB15371	Down	Guard	3.92342e-05	1.84045	0.000281928	0.600832	0.00811936	1	1.68112	1.26583e-06	1	1	0.557052	-1.53351	-3.72951e-06	1	1				peptidoglycan recognition protein S1
GB47140	GB15498	Down	Brain	0.727897	-1.09696	-4.90697e-06	1	1	7.66497e-07	3.17439	5.08085e-05	0.0117381	0.000886056	1	1.23647	7.77225e-07	1	1	FBgn0039114	Lsd-1		lipid storage droplets surface-binding protein 1	Alarm pheromone/AHB vs EHB	individual guard
GB40148	GB15517	Down	Guard	3.90776e-10	2.87243	0.00011638	5.98435e-06	2.39374e-07	1	-1.15159	-1.1199e-07	1	1	0.122259	-1.81509	-1.11887e-05	1	1	FBgn0032810	CG13077		uncharacterized LOC100576555
GB41212	GB15548	Down	Guard	5.31905e-05	1.67517	0.00053523	0.81456	0.0107179	0.00407262	-3.54948	-1.84687e-05	1	1	1	1.01781	1.5814e-07	1	1				laccase-5-like			AHB vs EHB	individual soldier
GB50149	GB15569	Down	Guard	1.34007e-08	2.3841	0.000540672	0.000205218	7.07648e-06	1	-1.72366	-2.5355e-07	1	1	0.237777	-1.24431	-3.31959e-05	1	1	FBgn0040827	CG13315		uncharacterized LOC100577586
GB49885	GB15793	Down	Guard	0.000156686	1.57176	0.000267673	1	0.0279011	0.548002	-1.13928	-9.06087e-06	1	1	0.26636	-1.17294	-3.59162e-05	1	1				cytochrome P450 6AS4	old vs young		AHB vs EHB	individual soldier
GB48574	GB15855	Down	Guard	2.27498e-07	1.9812	0.00033219	0.00348391	9.16819e-05	1	-1.0056	-9.63061e-07	1	1	0.501169	1.08264	5.94327e-05	1	1	FBgn0040070	Trx-2	Thioredoxin-2	thioredoxin 2	Alarm pheromone
GB47656	GB15966	Down	Larvae	0.154156	-1.67598	-1.43767e-05	1	1	1	1.36393	1.95483e-07	1	1	0.000117351	3.47689	3.01351e-05	1	0.0438321
GB40713	GB15990	Down/Down	Larvae/Brain	0.196857	-1.28448	-5.73178e-05	1	1	8.95945e-06	1.87862	0.000300711	0.137205	0.00722131	6.53711e-05	1.97982	0.000255486	1	0.0270566				FABP-like protein			old vs young
GB42551	GB15992	Down	Guard	2.31237e-05	2.07184	7.59851e-05	0.354116	0.00544794	1	1.10711	6.87195e-07	1	1	0.383492	1.49563	6.06159e-06	1	1	FBgn0014417	CG13397		a-N-acetylglucosaminidase
GB51494	GB16196	Up	Larvae	0.00210852	1.51496	0.000126767	1	0.238174	1	1.04246	6.34665e-08	1	1	2.87696e-10	-6.35168	-6.42878e-05	4.40577e-06	5.50721e-07	FBgn0034356	CG10924		phosphoenolpyruvate carboxykinase
GB44871	GB16202	Down	Guard	1.94196e-08	2.44399	0.000194364	0.000297392	9.91307e-06	1	-1.16205	-3.28317e-07	1	1	0.00125905	-1.80027	-6.26194e-05	1	0.241014	FBgn0038074	Gnmt		glycine N-methyltransferase-like
GB55215	GB16324	Down	Guard	1.81951e-09	2.31067	0.000274183	2.7864e-05	1.032e-06	1	-2.13654	-1.09289e-06	1	1	1	1.491	8.36532e-07	1	1				major royal jelly protein 9
GB55204	GB16459	Up	Brain	0.151681	-1.82856	-0.00291918	1	1	6.76846e-06	-5.02421	-0.00246502	0.103652	0.00575846	0.871125	1.21699	2.84577e-06	1	1				major royal jelly protein 3
GB48820	GB16472	Down	Guard	6.94041e-05	1.6525	0.000177041	1	0.0135741	0.241099	-1.19692	-2.4399e-05	1	1	0.0864558	-1.31751	-3.85124e-05	1	1	FBgn0265137	Spn42Da		antitrypsin-like	old vs young/AHB vs EHB	colony guard + forager/individual forager
GB40261	GB16552	Up	Larvae	0.140642	-1.16729	-0.000335592	1	1	0.938077	-1.03375	-2.16114e-06	1	1	1.13503e-05	-1.72743	-0.000222884	0.173819	0.00620781	FBgn0038149	GILT1		gamma-interferon-inducible lysosomal thiol reductase-like			AHB vs EHB	individual guard/colony soldier
GB48148	GB16582	Down	Guard	6.75637e-10	2.38826	0.000228482	1.03467e-05	3.9795e-07	1	-1.45157	-4.95273e-07	1	1	1	-1.45268	-1.59504e-06	1	1				uncharacterized LOC725175
GB43311	GB16732	Up	Guard	8.01303e-06	-1.77223	-0.000106211	0.122712	0.0023035	1	1.09447	1.71645e-07	1	1	1	-2.12592	-1.78545e-06	1	1				vanin-like protein 1-like
GB44058	GB16747	Up	Brain	0.0112764	1.4403	9.49498e-05	1	0.791356	2.51261e-07	-7.74599	-3.67754e-05	0.00384781	0.000384781	0.87896	1.02537	6.61121e-06	1	1	FBgn0032713	CG17323		glucuronosyltransferase	AHB vs EHB	individual guard + soldier
GB47040	GB16838	Up	Guard	1.99629e-06	-2.88871	-6.71279e-05	0.0305711	0.000636899	0.753936	1.66856	2.40328e-06	1	1	0.0525711	2.26738	1.24004e-05	1	1
GB51814	GB16848	Up	Guard	6.30811e-16	-3.16525	-0.000175485	9.66025e-12	8.0502e-13	1	1.24531	7.62185e-07	1	1	1	-1.02753	-1.5733e-06	1	1				GMC oxidoreductase 3
GB43825	GB16903	Up	Guard	1.96407e-05	-1.51726	-0.00129059	0.300778	0.00477426	1	-1.00568	-1.47604e-06	1	1	0.729645	-1.05289	-1.17084e-05	1	1	FBgn0029093	cathD	SD785p	cathepsin D
GB54485	GB17015	Down	Guard	0.000254231	1.88687	0.000156138	1	0.040982	0.00338786	1.49064	0.000127319	1	0.910206	0.400702	1.28464	1.0071e-05	1	1	FBgn0040256	Ugt86Dd		UDP-glycosyltransferase			old vs young/AHB vs EHB	individual soldier
GB55635	GB17118	Up	Brain	0.786451	1.04681	1.41226e-05	1	1	1.38947e-05	-2.36561	-6.26375e-05	0.212783	0.0103786	0.043266	-1.67038	-2.45846e-05	1	1	FBgn0032202	CG18619		cAMP-responsive element-binding protein-like 2-like
GB46726	GB17145	Up	Larvae	1	1.30292	1.20051e-06	1	1	1	1.30874	3.86487e-07	1	1	4.0062e-06	-2.10631	-0.000104334	0.0613509	0.00292147	FBgn0051728	CG31728		serine protease 7
GB54315	GB17163	Down	Guard	1.05899e-05	1.75509	0.000209065	0.162174	0.00279611	0.178743	1.56241	1.30619e-05	1	1	0.192539	1.53713	1.34784e-05	1	1				uncharacterized LOC724126			old vs young
GB51593	GB17182	Up	Guard	0.000238734	-1.728	-7.66297e-05	1	0.0401755	1	1.25404	1.44782e-06	1	1	0.17743	1.39327	1.29912e-05	1	1	FBgn0044872	FucTC			AHB vs EHB	colony guard + soldier
GB48576	GB17310	Up	Brain	0.424567	1.48845	6.96572e-06	1	1	4.02025e-05	-20.7007	-1.78768e-05	0.615662	0.0256526	0.375045	-3.47805	-4.24525e-06	1	1				sushi, von Willebrand factor type A, EGF and pentraxin domain-containing protein 1-like	AHB vs EHB	individual + colony guard/individual + colony soldier
GB52308	GB17376	Down	Guard	1.08537e-06	2.1711	0.000138861	0.0166214	0.000395748	1	-1.01824	-6.34212e-07	1	1	0.0970904	1.25298	5.1389e-05	1	1				fatty acyl-CoA reductase 1-like
GB48832	GB17384	Down	Larvae	0.678673	-1.44158	-4.21809e-06	1	1	0.832481	-1.30517	-2.08526e-06	1	1	3.02057e-05	5.60459	0.000450658	0.46257	0.0144553				cuticular protein 3
GB50118	GB17579	Down	Guard	4.51841e-07	2.05034	0.000119941	0.00691949	0.000172987	0.625273	1.66154	1.12405e-06	1	1	1	1.04729	1.0083e-06	1	1
GB55226	GB17693	Down	Guard	1.43885e-06	2.58492	9.78856e-05	0.0220345	0.00051243	0.000434443	-1.99841	-5.09129e-05	1	0.192207	0.000185571	-1.96704	-7.13968e-05	1	0.0617789	FBgn0003514	sqh	Myosin regulatory light chain sqh	myosin regulatory light chain sqh-like
GB43563	GB17718	Down	Brain	0.753951	-1.50363	-3.12685e-06	1	1	1.27413e-06	2.37319	6.46403e-05	0.019512	0.0013008	0.803676	1.15517	1.72292e-06	1	1	FBgn0036937	Ir76b		glutamate receptor delta-2 subunit-like
GB40493	GB17823	Down	Guard	1.15965e-07	2.7876	8.61432e-05	0.00177589	5.22322e-05	0.607305	-1.47851	-3.02646e-06	1	1	1	-1.06401	-1.77053e-07	1	1	FBgn0052263	CG32263		peroxisome
GB43823	GB17875	Down	Brain	0.752136	1.18446	0.000187152	1	1	3.23727e-07	13.4764	0.000317637	0.00495756	0.000450688	1	-1.11871	-4.93143e-07	1	1				chemosensory protein 1
GB50941	GB18295	Up	Larvae	0.601018	-1.14584	-8.7324e-06	1	1	0.660859	-1.11651	-6.70366e-06	1	1	4.94722e-12	-3.30812	-9.6281e-05	7.57617e-08	1.51523e-08	FBgn0263593	Lpin		phosphatidate phosphatase LPIN1-like
GB49175	GB18360	Up	Larvae	0.105608	1.39502	4.07534e-05	1	1	1	-1.0837	-1.34814e-06	1	1	2.36769e-05	-1.81976	-0.000501445	0.362588	0.0120863	FBgn0036992	CG11796		4-hydroxyphenylpyruvate dioxygenase-like	AHB vs EHB	colony soldier
GB42218	GB18472	Up	Guard	3.74728e-05	-1.80425	-0.000272371	0.573859	0.00786108	1	-1.07563	-3.25965e-08	1	1	0.154644	1.31811	3.07435e-05	1	1				acyl-CoA Delta(11) desaturase-like
GB40503	GB18599	Up	Larvae	0.724372	-1.09988	-7.23454e-06	1	1	0.914034	1.04934	1.80636e-06	1	1	1.90666e-15	-2.85505	-0.000267601	2.91987e-11	9.73289e-12	FBgn0032350	CG6287	GH335p	d-3-phosphoglycerate dehydrogenase-like
GB48833	GB18626	Down	Larvae	1	-1.2112	-1.57447e-06	1	1	1	1.10991	7.49726e-08	1	1	8.67002e-06	3.51226	0.000460531	0.132773	0.00531091				cuticular protein 3
GB45906	GB18662	Up	Larvae	0.0596414	-1.96868	-0.000671002	1	1	0.00126802	-2.77657	-0.000177434	1	0.422139	6.45385e-06	-6.7812	-0.000157656	0.0988343	0.00429714				protein lethal(2)essential for life-like			Alarm pheromone/old vs young
GB49321	GB18719	Up	Larvae	0.00692914	1.4995	0.000608844	1	0.561444	0.330842	1.2263	1.96373e-05	1	1	5.79792e-16	-3.65619	-0.000889685	8.87894e-12	4.43947e-12				sorbitol dehydrogenase-like			old vs young/AHB vs EHB	individual soldier
GB43310	GB18904	Up	Guard	7.70389e-11	-2.20822	-0.00020465	1.17977e-06	6.20934e-08	1	-1.54288	-7.43804e-07	1	1	1	-1.00576	-1.04125e-08	1	1				vanin-like protein 1-like
GB41361	GB18966	Down/Up	Guard/Larvae	0.000249843	3.43595	3.53671e-05	1	0.040982	1	1.13715	1.85369e-07	1	1	9.3536e-09	-4.57883	-5.40884e-05	0.000143241	1.59157e-05	FBgn0036575	CG5157		cytochrome b5 type B-like
GB43247	GB19017	Down	Brain	0.186397	1.67802	0.00580513	1	1	6.67245e-10	8.7664	0.00131826	1.02182e-05	2.04364e-06	0.970036	-1.02438	-2.12616e-06	1	1				alpha-glucosidase
GB45907	GB19056	Up	Guard	0.0002473	-3.04176	-9.02692e-05	1	0.040982	0.0219241	-1.65927	-6.93852e-05	1	1	1	-1.05716	-8.76896e-07	1	1				similar to Protein lethal(2)essential for life (Protein Efl21) (LOC724231			Alarm pheromone/old vs young
GB49219	GB19083	Up/Down	Guard/Brain	3.06498e-05	-32.143	-2.30003e-05	0.46937	0.00661085	5.60939e-10	56.5325	3.5522e-05	8.59022e-06	2.04364e-06	0.0215065	7.74914	1.12895e-05	1	1	FBgn0031905	gudu		armadillo repeat-containing protein 4-like
GB55729	GB19132	Down	Guard	0.000216251	1.62126	0.000203554	1	0.0367964	1	-1.07503	-1.50419e-07	1	1	1	1.32897	1.9806e-06	1	1				yellow-x2
GB54404	GB19268	Up	Guard	8.7303e-19	-3.66789	-0.000316438	1.33696e-14	1.6712e-15	1	1.0695	4.20782e-07	1	1	0.000206809	-2.2447	-4.81234e-05	1	0.0640909	FBgn0051522	CG31522		elongation of very long chain fatty acids protein AAEL008004-like	old vs young
GB55030	GB19297	Down	Guard	2.84331e-05	1.67657	0.000641855	0.435424	0.00631049	0.0843218	-1.30854	-3.93945e-05	1	1	0.00194253	-1.61558	-0.000101797	1	0.349975				uncharacterized LOC725074
GB47805	GB19301	Down	Guard	8.12259e-06	1.88153	0.000229582	0.124389	0.0023035	0.474966	1.11349	1.7458e-05	1	1	0.778208	1.2964	2.46829e-06	1	1	FBgn0043575	PGRP-SC2		peptidoglycan recognition protein S2	AHB vs EHB	colony guard + forager	AHB vs EHB	individual soldier
GB47279	GB19306	Down	Guard	1.22343e-07	1.93531	0.000355678	0.00187357	5.35305e-05	0.0139287	6.87404	1.02916e-05	1	1	0.620067	-1.16195	-6.2039e-06	1	1				cytochrome P450 6BD1
GB55039	GB19363	Down	Brain	0.710302	1.27958	4.80223e-06	1	1	6.2965e-07	1.78229	0.000197712	0.00964247	0.000803539	1	1.62627	8.60792e-07	1	1				cysteine sulfinic acid decarboxylase-like	AHB vs EHB	colony guard
GB44549	GB19418	Down	Brain	0.538353	-1.32628	-0.00179807	1	1	2.59141e-06	6.8808	0.00060359	0.0396848	0.00239668	0.725426	1.24438	6.38869e-06	1	1				glucose oxidase
GB40392	GB19500	Up	Larvae	1	1.06933	1.78987e-06	1	1	1	-1.35389	-1.06206e-06	1	1	0.000129332	-2.78565	-3.48282e-05	1	0.0450133				sodium-independent sulfate anion transporter-like
GB42887	GB19735	Down	Guard	1.20607e-05	1.94247	8.92071e-05	0.184698	0.00313047	0.783981	-1.13347	-3.14818e-06	1	1	0.672091	-1.1611	-5.31532e-06	1	1	FBgn0031381	Npc2a		Epididymal secretory protein E1 precursor (Niemann-Pick disease type C2 protein
GB50226	GB19745	Up	Guard	0.000210647	-1.35128	-0.000667082	1	0.0362454	0.216754	1.09598	0.000106171	1	1	1	-1.19067	-2.41446e-06	1	1	FBgn0022355	Tsf1		transferrin 1			old vs young
GB50761	GB19846	Up	Larvae	0.00269006	-1.58529	-0.00466187	1	0.285284	1	-1.16743	-1.30987e-07	1	1	0.000121942	-1.82244	-0.00137321	1	0.0440715	FBgn0038485	CG5255		serine protease 36
GB53116	GB19850	Up	Guard	3.44744e-10	-2.42334	-0.000135608	5.27941e-06	2.19975e-07	1	2.68948	9.335e-07	1	1	1	-1.01707	-1.5326e-08	1	1				uncharacterized LOC727165
GB42981	GB19961	Down	Guard	6.95837e-09	2.10885	0.0001384	0.00010656	3.80573e-06	1	-1.28703	-4.87189e-07	1	1	1	-1.61217	-1.44068e-06	1	1	FBgn0040323	GNBP1		beta-1,3-glucan recognition protein 2
GB44422	GB20002	Up	Larvae	0.564235	1.07419	3.1773e-05	1	1	0.564709	-1.06139	-2.69096e-05	1	1	4.89425e-05	-1.64235	-0.000153693	0.749505	0.0216236	FBgn0034583	CG10527		uncharacterized LOC412543	old vs young
GB42704	GB20038	Down	Guard	3.87934e-08	4.62303	6.42034e-05	0.000594082	1.85651e-05	1	-1.17489	-6.12776e-08	1	1	0.0596824	1.66834	1.71552e-05	1	1	FBgn0037290	CG1124		protein takeout-like
GB44070	GB20048	Down	Guard	2.94592e-13	2.72786	0.000307953	4.51139e-09	3.00759e-10	1	-1.34781	-6.73969e-07	1	1	1	1.21967	4.3808e-07	1	1	FBgn0053281	CG33281
GB50610	GB30001	Down	Larvae	0.588333	-1.34864	-6.65759e-06	1	1	1	1.81075	4.37603e-07	1	1	1.17158e-06	5.05728	0.00121296	0.0179416	0.00112135				uncharacterized LOC100576418
GB50116	GB30057	Up	Larvae	0.00527123	1.5093	0.000741582	1	0.467597	0.39711	2.32735	4.65492e-06	1	1	3.55402e-05	-2.01029	-0.000202768	0.544263	0.0164928	FBgn0036495	CG33259		chymotrypsin inhibitor-like
GB51698	GB30362	Up	Guard	2.98734e-14	-2.62956	-0.000735594	4.57481e-10	3.51908e-11	0.806574	1.45036	2.91461e-06	1	1	0.00138838	3.8788	2.33116e-05	1	0.259289				hexamerin 70a	old vs young
GB52202	GB30416	Down	Larvae	0.155677	-1.49246	-2.1596e-05	1	1	1	1.89444	1.21598e-06	1	1	7.07831e-06	1.72578	0.00177918	0.108397	0.00451655	FBgn0052405	Cpr65Av		cuticular protein 12
GB46228	GB30494	Down	Guard	3.0933e-06	1.9704	0.000164194	0.0473708	0.00096675	1	1.40365	6.51143e-07	1	1	1	1.22234	1.46275e-07	1	1				odorant binding protein 19
GB40899		Down	Brain	0.0215065	-7.49161	-1.11624e-05	1	1	1.78007e-21	29.9247	8.7148e-05	2.726e-17	2.726e-17	1	2.94997	1.53998e-06	1	1				uncharacterized protein C5orf4 homolog
GB42410		Down	Guard	1.4229e-10	8.08053	6.98195e-05	2.17903e-06	1.08951e-07	1	-1.29089	-7.21304e-07	1	1	0.35945	-1.62274	-6.53972e-06	1	1	FBgn0034638	CG10433		uncharacterized LOC100578816
GB46518		Down	Larvae	1	2.02109	1.57045e-06	1	1	1	-1.85647	-8.19568e-07	1	1	2.6172e-06	3.15792	0.000179315	0.0400797	0.00212864
GB47116		Down	Larvae	1	-1.18593	-3.72469e-07	1	1	1	-1.01961	-1.78982e-08	1	1	1.02259e-05	3.11733	0.000280115	0.1566	0.00580001				uncharacterized LOC100576748
GB52318		Up	Larvae	0.188119	1.37607	1.86613e-05	1	1	1	1.28797	1.00897e-07	1	1	1.53727e-05	-1.79202	-7.57906e-05	0.235418	0.00811787
GB53343		Up	Larvae	1	1.01528	3.76739e-08	1	1	1	-1.00157	-7.00542e-10	1	1	2.70478e-05	-1.97305	-6.15851e-05	0.41421	0.0133616
GB53748		Up	Larvae	0.459291	1.07177	6.58141e-05	1	1	0.616724	-1.05158	-1.94449e-05	1	1	4.94206e-05	-1.44694	-0.00032561	0.756827	0.0216236
GB42146		Down	Guard	1.59544e-10	2.26129	0.000190158	2.44326e-06	1.1165e-07	1	1.24402	1.36728e-06	1	1	0.575846	-1.25801	-4.6123e-06	1	1
GB42310		Down	Guard	3.72027e-26	4.59039	0.000751893	5.69722e-22	1.13944e-22	1	-1.58059	-9.41469e-07	1	1	1	-1.07516	-2.86987e-07	1	1				uncharacterized LOC724284
GB41706		Down	Larvae	0.624623	-1.52552	-4.19646e-06	1	1	1	1	0	1	1	0.000123748	3.21573	0.000491331	1	0.0440715				uncharacterized LOC727213
GB40253		Down/Up	Guard/Larvae	9.45436e-32	4.6214	0.000246227	1.44784e-27	3.6196e-28	0.687552	-1.56083	-1.33543e-06	1	1	2.32995e-08	-3.99884	-5.70944e-05	0.000356808	3.24371e-05				muscle-specific protein 20-like
GB40608		Up	Guard	5.79045e-07	-2.75094	-0.000150131	0.00886749	0.00021628	0.299493	-1.23994	-1.78179e-05	1	1	1	1.03336	2.7221e-08	1	1
GB42625		Up	Larvae	1	-1.20962	-1.44081e-06	1	1	1	1.52366	1.83476e-07	1	1	1.44106e-08	-2.1781	-0.000248766	0.000220684	2.20684e-05	FBgn0037181	CG11370
GB42626		Up	Larvae	1	1.02066	7.81668e-07	1	1	1	-1.31206	-1.25925e-07	1	1	5.56469e-06	-1.94405	-0.000158578	0.0852177	0.00387353
GB43027		Down	Guard	3.41403e-10	2.82695	0.000117736	5.22825e-06	2.19975e-07	1	-1.01001	-1.19652e-08	1	1	0.375045	2.84373	4.01136e-06	1	1
GB43508		Down	Guard	7.45335e-14	2.81564	0.00538246	1.14141e-09	8.1529e-11	0.850677	-1.24691	-2.76341e-06	1	1	0.516404	1.30834	6.21831e-06	1	1	FBgn0032029	CG17292		pancreatic triacylglycerol lipase-like
GB43576		Down	Guard	0.000289861	1.63905	0.000144899	1	0.0457621	1	1.26903	5.56997e-07	1	1	0.630406	1.23703	5.53389e-06	1	1
GB43688		Up	Guard	2.2627e-18	-3.12252	-0.00099871	3.4651e-14	3.85011e-15	1	1	0	1	1	0.4582	2.33941	4.21484e-06	1	1	FBgn0034128	CG4409		uncharacterized LOC100578392
GB44318		Down	Larvae	0.795058	1.11051	4.4331e-06	1	1	0.757455	1.07956	3.43752e-06	1	1	2.64099e-06	2.04592	7.08881e-05	0.0404442	0.00212864
GB46227		Down	Guard	0.000108642	1.74091	0.000810878	1	0.0202896	0.120888	2.20214	9.27437e-06	1	1	1	1.0118	7.83143e-08	1	1				odorant binding protein 18
GB46468		Down	Larvae	1	-1.32312	-1.40335e-06	1	1	1	-1.28478	-4.6755e-07	1	1	8.5401e-05	2.15636	4.93579e-05	1	0.0344166				uncharacterized LOC726722
GB47367		Down	Brain	0.478379	-1.62188	-5.76753e-06	1	1	3.67989e-05	2.69986	6.38462e-05	0.563539	0.0245017	0.137267	2.57523	9.42757e-06	1	1
GB48492		Up	Larvae	0.00265918	1.81798	8.69645e-05	1	0.285284	0.00106153	-2.44193	-3.42133e-05	1	0.369462	3.60469e-06	-2.60481	-9.85033e-05	0.0552022	0.00276011	FBgn0039203	CG13618		take-out-like carrier protein
GB48577		Up	Brain	0.0187225	2.10435	2.3856e-05	1	1	4.07196e-14	-18.666	-5.7738e-05	6.2358e-10	3.1179e-10	0.125047	-3.00026	-5.67207e-06	1	1
GB50481		Down	Guard	5.87416e-06	1.65897	0.00119438	0.0899569	0.00176386	0.669687	-1.29222	-2.60592e-06	1	1	1	1.05698	4.69618e-07	1	1				uncharacterized LOC100577725
GB51215		Down	Guard	1.35426e-07	4.54195	6.46429e-05	0.00207391	5.76087e-05	1	-1.46875	-1.64236e-07	1	1	1	1.00581	6.9583e-09	1	1
GB51216		Down	Guard	4.1127e-05	3.9862	3.97914e-05	0.629819	0.00839759	1	-2.7296	-8.46451e-07	1	1	1	1.14683	1.25411e-07	1	1
GB52179		Down	Guard	3.98533e-07	1.83863	0.000147249	0.00610314	0.000156491	1	2.0545	9.95973e-07	1	1	1	1.56925	1.02015e-06	1	1				glucuronosyltransferase
GB52186		Up	Guard	2.48761e-05	-1.83014	-0.000669503	0.380953	0.00577202	1	-1.06981	-1.49716e-07	1	1	0.0435389	1.31821	0.000561483	1	1	FBgn0052808	CG32808		serine protease 40
GB52219		Up	Brain	0.125047	5.3563	6.92502e-06	1	1	8.10029e-07	-32.8491	-2.41373e-05	0.0124048	0.000886056	1	-1.80353	-5.55024e-07	1	1
GB52294		Down	Guard	5.69745e-21	4.16948	0.00056312	8.72508e-17	1.24644e-17	0.689588	-1.73431	-1.59402e-06	1	1	1	-1.3498	-7.69858e-07	1	1
GB52466		Down	Brain	0.41679	1.12592	3.51363e-05	1	1	2.54249e-05	1.50772	0.000385962	0.389357	0.0176981	1	1.04981	4.91389e-07	1	1
GB52467		Down	Brain	0.777536	1.03389	2.13479e-05	1	1	4.8042e-08	1.64026	0.000366931	0.000735715	8.17461e-05	0.0705862	1.57859	2.00788e-05	1	1
GB52836		Up	Guard	3.5966e-11	-2.5787	-0.000654897	5.50783e-07	3.05991e-08	1	1	0	1	1	0.00217256	2.51924	3.26923e-05	1	0.38242				uncharacterized LOC100577953
GB53119		Up/Down	Guard/Brain	3.82883e-08	-2.62987	-0.00144977	0.000586348	1.85651e-05	1.4232e-05	10.2021	2.77541e-05	0.21795	0.0103786	1	1.04926	2.4853e-07	1	1
GB53888		Up	Guard	2.05492e-07	-2.12338	-0.000210372	0.00314691	8.50515e-05	1	1	0	1	1	1	1.35799	9.202e-07	1	1				protein G12-like
GB54804		Up	Guard	2.77083e-05	-1.72369	-9.68141e-05	0.424325	0.00624008	0.625018	2.1734	1.58661e-06	1	1	1	-1.08943	-1.12052e-07	1	1				uncharacterized LOC100576313
GB54942		Down	Guard	0.000124772	1.61014	0.000108121	1	0.0227471	0.455665	-1.74287	-4.05168e-06	1	1	0.365038	-1.434	-7.89397e-06	1	1				G-protein coupled receptor Mth2-like
GB55029		Up/Up	Guard/Larvae	1.03228e-17	-6.77618	-0.000167666	1.58083e-13	1.58083e-14	1	-1.05677	-1.98917e-08	1	1	1.04107e-16	-3.81981	-0.000193146	1.59429e-12	1.59429e-12				uncharacterized LOC100576998

## Sheet: Supplementary Table 4
Go term	GO ID	Background count (Drosophila)	Sample count	expected count in sample	p-value (Bonferroni corrected)
anatomical structure morphogenesis	GO:0009653	1640	48	18.54	7.256e-07
regulation of multicellular organismal process	GO:0051239	588	27	6.647	1.578e-06
behavior	GO:0007610	528	25	5.968	4.022e-06
generation of neurons	GO:0048699	853	32	9.642	4.741e-06
locomotory behavior	GO:0007626	179	15	2.023	6.847e-06
cell projection organization	GO:0030030	632	27	7.144	7.353e-06
cellular component morphogenesis	GO:0032989	773	30	8.738	7.749e-06
single-multicellular organism process	GO:0044707	3235	70	36.57	7.942e-06
multicellular organismal development	GO:0007275	2714	62	30.68	1.524e-05
cellular component organization	GO:0016043	2272	55	25.68	2.435e-05
system development	GO:0048731	2165	53	24.47	3.574e-05
response to stimulus	GO:0050896	2301	55	26.01	3.828e-05
neuron projection morphogenesis	GO:0048812	510	23	5.765	4.77e-05
neuron differentiation	GO:0030182	740	28	8.365	4.872e-05
single-organism process	GO:0044699	6255	105	70.7	5.242e-05
single-organism behavior	GO:0044708	391	20	4.42	5.875e-05
cellular component organization or biogenesis	GO:0071840	2331	55	26.35	6.054e-05
regulation of multicellular organismal development	GO:2000026	433	21	4.894	6.259e-05
single-organism developmental process	GO:0044767	3175	67	35.89	6.598e-05
cell morphogenesis	GO:0000902	657	26	7.426	7.002e-05
neuron projection development	GO:0031175	523	23	5.912	7.525e-05
regulation of nervous system development	GO:0051960	249	16	2.815	7.885e-05
cell part morphogenesis	GO:0032990	569	24	6.432	7.936e-05
developmental process	GO:0032502	3198	67	36.15	8.886e-05
locomotor rhythm	GO:0045475	60	9	0.6782	9.595e-05
single-organism cellular process	GO:0044763	4844	88	54.75	0.0001017
circadian behavior	GO:0048512	64	9	0.7234	0.0001651
biological regulation	GO:0065007	3330	68	37.64	0.0001855
rhythmic behavior	GO:0007622	66	9	0.746	0.0002136
regulation of developmental process	GO:0050793	649	25	7.336	0.0002243
regulation of cellular process	GO:0050794	2847	61	32.18	0.0002541
cell projection morphogenesis	GO:0048858	562	23	6.353	0.0002719
multicellular organismal process	GO:0032501	3663	72	41.41	0.0002746
nervous system development	GO:0007399	1510	40	17.07	0.000546
neuron development	GO:0048666	638	24	7.212	0.0006447
organ morphogenesis	GO:0009887	794	27	8.975	0.0007652
cell morphogenesis involved in differentiation	GO:0000904	463	20	5.234	0.0008682
cell morphogenesis involved in neuron differentiation	GO:0048667	421	19	4.759	0.0009123
circadian rhythm	GO:0007623	79	9	0.893	0.0009517
rhythmic process	GO:0048511	81	9	0.9156	0.001169
cellular process	GO:0009987	6050	99	68.39	0.001402
regulation of biological process	GO:0050789	3066	62	34.66	0.001576
axonogenesis	GO:0007409	280	15	3.165	0.002128
organ development	GO:0048513	1236	34	13.97	0.002457
anatomical structure development	GO:0048856	2887	59	32.63	0.002503
axon development	GO:0061564	289	15	3.267	0.003137
imaginal disc-derived wing morphogenesis	GO:0007476	337	16	3.809	0.004287
single organism signaling	GO:0044700	1278	34	14.45	0.005188
wing disc morphogenesis	GO:0007472	343	16	3.877	0.005366
signaling	GO:0023052	1280	34	14.47	0.005371
cell development	GO:0048468	1361	35	15.38	0.007598
neurogenesis	GO:0022008	1363	35	15.41	0.007852
locomotion	GO:0040011	544	20	6.149	0.01005
cell communication	GO:0007154	1379	35	15.59	0.01019
negative regulation of cellular process	GO:0048523	972	28	10.99	0.01146
neuron projection guidance	GO:0097485	245	13	2.769	0.01314
response to external stimulus	GO:0009605	818	25	9.246	0.01475
morphogenesis of an epithelium	GO:0002009	610	21	6.895	0.01544
negative regulation of biological process	GO:0048519	1105	30	12.49	0.01592
regulation of developmental growth	GO:0048638	178	11	2.012	0.01774
cellular developmental process	GO:0048869	2214	47	25.03	0.02043
tissue morphogenesis	GO:0048729	623	21	7.042	0.02123
post-embryonic appendage morphogenesis	GO:0035120	383	16	4.329	0.02132
negative regulation of signaling	GO:0023057	257	13	2.905	0.0218
chemotaxis	GO:0006935	257	13	2.905	0.0218
cell differentiation	GO:0030154	2152	46	24.33	0.02221
regulation of biological quality	GO:0065008	951	27	10.75	0.02271
response to chemical	GO:0042221	839	25	9.484	0.02277
negative regulation of cell communication	GO:0010648	260	13	2.939	0.02462
instar larval or pupal development	GO:0002165	632	21	7.144	0.02632
imaginal disc-derived appendage morphogenesis	GO:0035114	390	16	4.408	0.02663
appendage morphogenesis	GO:0035107	392	16	4.431	0.02835
tube morphogenesis	GO:0035239	536	19	6.059	0.02977
imaginal disc-derived appendage development	GO:0048737	394	16	4.454	0.03017
appendage development	GO:0048736	396	16	4.476	0.03209
response to abiotic stimulus	GO:0009628	354	15	4.001	0.03516
post-embryonic organ morphogenesis	GO:0048563	447	17	5.053	0.03673
imaginal disc morphogenesis	GO:0007560	447	17	5.053	0.03673
taxis	GO:0042330	312	14	3.527	0.0369
axon guidance	GO:0007411	237	12	2.679	0.04851
#N/A	GO:0045595	321	14	3.628	0.05038
#N/A	GO:0060562	507	18	5.731	0.05042
#N/A	GO:0040008	240	12	2.713	0.05481
#N/A	GO:0007528	73	7	0.8252	0.05851
#N/A	GO:0042752	49	6	0.5539	0.05958
#N/A	GO:0006468	249	12	2.815	0.07819
#N/A	GO:0009791	683	21	7.72	0.08235
#N/A	GO:0006928	581	19	6.567	0.08934
#N/A	GO:0048707	537	18	6.07	0.1063
#N/A	GO:0051179	1877	40	21.22	0.1147
#N/A	GO:0060284	220	11	2.487	0.1219
#N/A	GO:0048569	494	17	5.584	0.1278
#N/A	GO:0045926	83	7	0.9382	0.1309
#N/A	GO:0009886	547	18	6.183	0.1346
#N/A	GO:0051128	604	19	6.827	0.1497
#N/A	GO:0008582	87	7	0.9834	0.1753
#N/A	GO:0035220	458	16	5.177	0.1809
#N/A	GO:0007552	561	18	6.341	0.1853
#N/A	GO:0043412	903	24	10.21	0.2159
#N/A	GO:0051963	92	7	1.04	0.2473
#N/A	GO:0050767	161	9	1.82	0.2641
#N/A	GO:0009968	241	11	2.724	0.2716
#N/A	GO:0032879	286	12	3.233	0.2888
#N/A	GO:0007165	922	24	10.42	0.2966
#N/A	GO:0051961	95	7	1.074	0.301
#N/A	GO:0048640	66	6	0.746	0.3041
#N/A	GO:0007424	206	10	2.329	0.3437
#N/A	GO:0048585	293	12	3.312	0.3609
#N/A	GO:0051716	1373	31	15.52	0.3708
#N/A	GO:0060541	213	10	2.408	0.449
#N/A	GO:0051705	178	9	2.012	0.5546
#N/A	GO:0060341	141	8	1.594	0.5825
#N/A	GO:0045664	106	7	1.198	0.5848
#N/A	GO:0033157	48	5	0.5426	0.6136
#N/A	GO:0051093	223	10	2.521	0.6456
#N/A	GO:0060278	2	2	0.02261	0.6464
#N/A	GO:0036211	853	22	9.642	0.6688
#N/A	GO:0006464	853	22	9.642	0.6688
#N/A	GO:1903649	50	5	0.5652	0.7391
#N/A	GO:1903827	51	5	0.5765	0.8087
#N/A	GO:0050808	115	7	1.3	0.9512
#N/A	GO:0006796	701	19	7.924	0.9958
#N/A	GO:0048227	3	0	0.03391	1
#N/A	GO:0046049	3	0	0.03391	1
#N/A	GO:0046044	1	0	0.0113	1
#N/A	GO:0007309	113	1	1.277	1
#N/A	GO:0007308	117	1	1.323	1
#N/A	GO:0046040	7	0	0.07913	1
#N/A	GO:0007307	19	0	0.2148	1
#N/A	GO:0007306	82	2	0.9269	1
#N/A	GO:0007305	14	0	0.1583	1
#N/A	GO:0007304	120	2	1.356	1
#N/A	GO:0007303	16	0	0.1809	1
#N/A	GO:0030968	7	0	0.07913	1
#N/A	GO:0007302	1	0	0.0113	1
#N/A	GO:0007301	11	1	0.1243	1
#N/A	GO:0036265	2	0	0.02261	1
#N/A	GO:0007300	34	1	0.3843	1
#N/A	GO:0034088	2	0	0.02261	1
#N/A	GO:0036260	5	0	0.05652	1
#N/A	GO:0034086	2	0	0.02261	1
#N/A	GO:0034080	2	0	0.02261	1
#N/A	GO:0048215	1	0	0.0113	1
#N/A	GO:0048214	1	0	0.0113	1
#N/A	GO:0046039	4	1	0.04521	1
#N/A	GO:0046037	2	0	0.02261	1
#N/A	GO:0048210	1	0	0.0113	1
#N/A	GO:0046036	4	1	0.04521	1
#N/A	GO:0046034	98	1	1.108	1
#N/A	GO:0046033	1	0	0.0113	1
#N/A	GO:0046031	2	0	0.02261	1
#N/A	GO:0036258	2	0	0.02261	1
#N/A	GO:0036257	3	0	0.03391	1
#N/A	GO:0030954	2	0	0.02261	1
#N/A	GO:0030953	4	0	0.04521	1
#N/A	GO:0030952	45	0	0.5087	1
#N/A	GO:0030951	42	0	0.4748	1
#N/A	GO:0030950	3	0	0.03391	1
#N/A	GO:0048209	3	0	0.03391	1
#N/A	GO:0042908	1	0	0.0113	1
#N/A	GO:0046021	4	0	0.04521	1
#N/A	GO:0034067	11	0	0.1243	1
#N/A	GO:0046012	4	0	0.04521	1
#N/A	GO:0046011	14	0	0.1583	1
#N/A	GO:0034059	5	0	0.05652	1
#N/A	GO:0034058	3	0	0.03391	1
#N/A	GO:0046008	21	0	0.2374	1
#N/A	GO:0071846	1	0	0.0113	1
#N/A	GO:0036228	2	0	0.02261	1
#N/A	GO:0006898	17	0	0.1922	1
#N/A	GO:0006897	315	5	3.561	1
#N/A	GO:0006896	1	0	0.0113	1
#N/A	GO:0034048	2	1	0.02261	1
#N/A	GO:0006895	2	0	0.02261	1
#N/A	GO:0034047	2	1	0.02261	1
#N/A	GO:0006893	3	0	0.03391	1
#N/A	GO:0006892	10	0	0.113	1
#N/A	GO:0006891	23	1	0.26	1
#N/A	GO:0006890	9	0	0.1017	1
#N/A	GO:0030917	1	0	0.0113	1
#N/A	GO:0036214	2	0	0.02261	1
#N/A	GO:0006888	30	3	0.3391	1
#N/A	GO:0036213	7	0	0.07913	1
#N/A	GO:0006887	64	0	0.7234	1
#N/A	GO:0036212	1	0	0.0113	1
#N/A	GO:0006886	209	4	2.362	1
#N/A	GO:0006885	11	0	0.1243	1
#N/A	GO:0034037	1	0	0.0113	1
#N/A	GO:0006884	2	0	0.02261	1
#N/A	GO:0034035	1	0	0.0113	1
#N/A	GO:0006882	2	0	0.02261	1
#N/A	GO:0034034	1	0	0.0113	1
#N/A	GO:0034033	5	0	0.05652	1
#N/A	GO:0034032	7	0	0.07913	1
#N/A	GO:0034031	1	0	0.0113	1
#N/A	GO:0034030	5	0	0.05652	1
#N/A	GO:0071826	50	0	0.5652	1
#N/A	GO:0071824	108	1	1.221	1
#N/A	GO:0071822	564	11	6.375	1
#N/A	GO:0030908	1	0	0.0113	1
#N/A	GO:0006879	7	0	0.07913	1
#N/A	GO:0006878	5	0	0.05652	1
#N/A	GO:0030902	2	0	0.02261	1
#N/A	GO:0006875	38	1	0.4295	1
#N/A	GO:0006874	22	1	0.2487	1
#N/A	GO:0030900	2	0	0.02261	1
#N/A	GO:0006873	55	1	0.6217	1
#N/A	GO:0071816	1	0	0.0113	1
#N/A	GO:0006869	28	0	0.3165	1
#N/A	GO:0006868	1	0	0.0113	1
#N/A	GO:0006865	48	1	0.5426	1
#N/A	GO:0006862	8	0	0.09043	1
#N/A	GO:0071806	21	0	0.2374	1
#N/A	GO:0071805	14	1	0.1583	1
#N/A	GO:0071804	14	1	0.1583	1
#N/A	GO:0045599	1	0	0.0113	1
#N/A	GO:0045598	1	0	0.0113	1
#N/A	GO:0045597	69	2	0.7799	1
#N/A	GO:0045596	160	6	1.809	1
#N/A	GO:0006858	1	0	0.0113	1
#N/A	GO:0006857	2	0	0.02261	1
#N/A	GO:0006856	5	0	0.05652	1
#N/A	GO:0006855	2	0	0.02261	1
#N/A	GO:0006851	1	0	0.0113	1
#N/A	GO:0006850	4	0	0.04521	1
#N/A	GO:0010092	4	0	0.04521	1
#N/A	GO:0006848	5	0	0.05652	1
#N/A	GO:0006844	2	0	0.02261	1
#N/A	GO:0006843	1	0	0.0113	1
#N/A	GO:0006842	2	0	0.02261	1
#N/A	GO:0045572	8	0	0.09043	1
#N/A	GO:0006839	91	1	1.029	1
#N/A	GO:0045571	10	0	0.113	1
#N/A	GO:0045570	30	1	0.3391	1
#N/A	GO:0006837	1	0	0.0113	1
#N/A	GO:0006836	115	3	1.3	1
#N/A	GO:0006835	16	0	0.1809	1
#N/A	GO:0043393	3	0	0.03391	1
#N/A	GO:0006833	2	0	0.02261	1
#N/A	GO:0043392	4	0	0.04521	1
#N/A	GO:0035794	1	0	0.0113	1
#N/A	GO:1990267	8	0	0.09043	1
#N/A	GO:0016601	2	0	0.02261	1
#N/A	GO:0000291	1	0	0.0113	1
#N/A	GO:0000290	2	0	0.02261	1
#N/A	GO:0006829	6	0	0.06782	1
#N/A	GO:0043388	3	0	0.03391	1
#N/A	GO:0006826	5	0	0.05652	1
#N/A	GO:0006825	10	0	0.113	1
#N/A	GO:0006821	12	0	0.1356	1
#N/A	GO:0006820	126	2	1.424	1
#N/A	GO:0000289	8	1	0.09043	1
#N/A	GO:0000288	11	1	0.1243	1
#N/A	GO:1990255	2	0	0.02261	1
#N/A	GO:0000281	54	0	0.6104	1
#N/A	GO:0000280	320	7	3.617	1
#N/A	GO:0006818	61	0	0.6895	1
#N/A	GO:0006817	10	0	0.113	1
#N/A	GO:0006816	33	1	0.373	1
#N/A	GO:0006814	54	1	0.6104	1
#N/A	GO:0006813	38	2	0.4295	1
#N/A	GO:0006812	245	3	2.769	1
#N/A	GO:0006811	381	8	4.307	1
#N/A	GO:0006810	1501	28	16.97	1
#N/A	GO:1990248	2	0	0.02261	1
#N/A	GO:0000279	8	0	0.09043	1
#N/A	GO:0000278	515	10	5.821	1
#N/A	GO:0000272	3	0	0.03391	1
#N/A	GO:0000271	10	0	0.113	1
#N/A	GO:0000270	15	0	0.1696	1
#N/A	GO:0006809	1	0	0.0113	1
#N/A	GO:0006807	1531	19	17.31	1
#N/A	GO:0006805	13	0	0.1469	1
#N/A	GO:0006801	7	0	0.07913	1
#N/A	GO:0010043	2	0	0.02261	1
#N/A	GO:0002440	4	0	0.04521	1
#N/A	GO:0000266	4	0	0.04521	1
#N/A	GO:0010039	2	0	0.02261	1
#N/A	GO:0010038	25	1	0.2826	1
#N/A	GO:0010037	3	0	0.03391	1
#N/A	GO:0033578	1	0	0.0113	1
#N/A	GO:0010035	43	2	0.4861	1
#N/A	GO:0033577	1	0	0.0113	1
#N/A	GO:0010034	2	0	0.02261	1
#N/A	GO:0010033	329	8	3.719	1
#N/A	GO:0010032	2	0	0.02261	1
#N/A	GO:0031399	153	2	1.729	1
#N/A	GO:0031398	12	0	0.1356	1
#N/A	GO:0002433	3	0	0.03391	1
#N/A	GO:0031397	4	0	0.04521	1
#N/A	GO:0031396	24	0	0.2713	1
#N/A	GO:0000256	1	0	0.0113	1
#N/A	GO:0000255	2	0	0.02261	1
#N/A	GO:0010025	3	1	0.03391	1
#N/A	GO:0033567	1	0	0.0113	1
#N/A	GO:0002429	1	0	0.0113	1
#N/A	GO:0033564	1	0	0.0113	1
#N/A	GO:0033563	2	0	0.02261	1
#N/A	GO:0000245	16	0	0.1809	1
#N/A	GO:0000244	1	0	0.0113	1
#N/A	GO:0035736	2	0	0.02261	1
#N/A	GO:0043331	12	0	0.1356	1
#N/A	GO:0033559	3	0	0.03391	1
#N/A	GO:0010016	1	0	0.0113	1
#N/A	GO:0033555	5	0	0.05652	1
#N/A	GO:0033554	506	9	5.72	1
#N/A	GO:0045501	2	0	0.02261	1
#N/A	GO:0045500	9	0	0.1017	1
#N/A	GO:0043324	38	1	0.4295	1
#N/A	GO:0035725	1	0	0.0113	1
#N/A	GO:0035721	4	0	0.04521	1
#N/A	GO:0010004	39	0	0.4408	1
#N/A	GO:0010002	13	0	0.1469	1
#N/A	GO:0010001	38	0	0.4295	1
#N/A	GO:0033540	1	0	0.0113	1
#N/A	GO:0031365	4	0	0.04521	1
#N/A	GO:0000226	387	8	4.374	1
#N/A	GO:0019287	1	0	0.0113	1
#N/A	GO:0000212	31	0	0.3504	1
#N/A	GO:0070086	1	0	0.0113	1
#N/A	GO:0070085	74	2	0.8365	1
#N/A	GO:0031349	65	2	0.7347	1
#N/A	GO:0033522	2	0	0.02261	1
#N/A	GO:0031348	34	1	0.3843	1
#N/A	GO:0031347	108	3	1.221	1
#N/A	GO:0000209	41	0	0.4634	1
#N/A	GO:0031346	29	0	0.3278	1
#N/A	GO:0031345	11	1	0.1243	1
#N/A	GO:0031344	91	5	1.029	1
#N/A	GO:0031340	3	0	0.03391	1
#N/A	GO:0070076	6	0	0.06782	1
#N/A	GO:0017085	24	1	0.2713	1
#N/A	GO:0070073	2	0	0.02261	1
#N/A	GO:0031339	1	0	0.0113	1
#N/A	GO:0070071	2	1	0.02261	1
#N/A	GO:0031338	12	0	0.1356	1
#N/A	GO:0031334	26	0	0.2939	1
#N/A	GO:0060298	1	0	0.0113	1
#N/A	GO:0031333	13	1	0.1469	1
#N/A	GO:0060297	2	0	0.02261	1
#N/A	GO:0031331	48	2	0.5426	1
#N/A	GO:0031330	36	3	0.4069	1
#N/A	GO:0060292	1	0	0.0113	1
#N/A	GO:0021556	5	0	0.05652	1
#N/A	GO:0021553	1	0	0.0113	1
#N/A	GO:0021551	10	0	0.113	1
#N/A	GO:0021550	2	0	0.02261	1
#N/A	GO:0031329	121	4	1.368	1
#N/A	GO:0031328	342	7	3.866	1
#N/A	GO:0033501	1	0	0.0113	1
#N/A	GO:0031327	318	5	3.595	1
#N/A	GO:0033500	15	0	0.1696	1
#N/A	GO:0031326	960	14	10.85	1
#N/A	GO:0007299	4	0	0.04521	1
#N/A	GO:0031325	507	12	5.731	1
#N/A	GO:0007298	108	2	1.221	1
#N/A	GO:0031324	463	11	5.234	1
#N/A	GO:0060288	4	0	0.04521	1
#N/A	GO:0007297	116	2	1.311	1
#N/A	GO:0031323	1364	22	15.42	1
#N/A	GO:0007296	8	0	0.09043	1
#N/A	GO:0007295	9	0	0.1017	1
#N/A	GO:0060285	1	0	0.0113	1
#N/A	GO:0007294	30	0	0.3391	1
#N/A	GO:0007293	110	2	1.243	1
#N/A	GO:0060283	1	0	0.0113	1
#N/A	GO:0007292	590	9	6.669	1
#N/A	GO:0060282	2	1	0.02261	1
#N/A	GO:0007291	47	2	0.5313	1
#N/A	GO:0060281	29	1	0.3278	1
#N/A	GO:0007290	4	0	0.04521	1
#N/A	GO:0021545	2	0	0.02261	1
#N/A	GO:0070059	4	0	0.04521	1
#N/A	GO:1903475	2	0	0.02261	1
#N/A	GO:0070055	1	0	0.0113	1
#N/A	GO:0070054	1	0	0.0113	1
#N/A	GO:0017062	2	0	0.02261	1
#N/A	GO:0070050	12	1	0.1356	1
#N/A	GO:1901293	94	2	1.063	1
#N/A	GO:1901292	12	1	0.1356	1
#N/A	GO:0007289	10	0	0.113	1
#N/A	GO:1901291	1	0	0.0113	1
#N/A	GO:0007288	14	0	0.1583	1
#N/A	GO:0007287	2	0	0.02261	1
#N/A	GO:0007286	99	2	1.119	1
#N/A	GO:0007285	5	1	0.05652	1
#N/A	GO:0007284	5	0	0.05652	1
#N/A	GO:0007283	204	5	2.306	1
#N/A	GO:0007282	16	1	0.1809	1
#N/A	GO:0007281	677	10	7.653	1
#N/A	GO:0060271	58	0	0.6556	1
#N/A	GO:0007280	25	0	0.2826	1
#N/A	GO:0021537	2	0	0.02261	1
#N/A	GO:0019236	26	1	0.2939	1
#N/A	GO:0021532	1	0	0.0113	1
#N/A	GO:0019233	6	0	0.06782	1
#N/A	GO:0019230	1	0	0.0113	1
#N/A	GO:0048193	79	3	0.893	1
#N/A	GO:0017055	3	0	0.03391	1
#N/A	GO:0048190	45	1	0.5087	1
#N/A	GO:0009453	23	1	0.26	1
#N/A	GO:0007279	20	2	0.2261	1
#N/A	GO:0009452	5	0	0.05652	1
#N/A	GO:0060269	1	0	0.0113	1
#N/A	GO:0007278	4	0	0.04521	1
#N/A	GO:0009451	48	2	0.5426	1
#N/A	GO:0007277	27	2	0.3052	1
#N/A	GO:0009450	1	0	0.0113	1
#N/A	GO:0007276	796	15	8.998	1
#N/A	GO:0007274	53	1	0.5991	1
#N/A	GO:0001973	1	0	0.0113	1
#N/A	GO:0007272	7	0	0.07913	1
#N/A	GO:0007271	9	0	0.1017	1
#N/A	GO:0060261	2	0	0.02261	1
#N/A	GO:0007270	12	0	0.1356	1
#N/A	GO:0060260	5	0	0.05652	1
#N/A	GO:0019227	1	0	0.0113	1
#N/A	GO:0019226	9	0	0.1017	1
#N/A	GO:0019222	1579	25	17.85	1
#N/A	GO:0019221	2	0	0.02261	1
#N/A	GO:0042886	6	0	0.06782	1
#N/A	GO:0019220	223	5	2.521	1
#N/A	GO:0009449	1	0	0.0113	1
#N/A	GO:0009448	3	0	0.03391	1
#N/A	GO:0009443	1	0	0.0113	1
#N/A	GO:0007269	94	2	1.063	1
#N/A	GO:0060259	15	0	0.1696	1
#N/A	GO:0007268	181	5	2.046	1
#N/A	GO:0007267	430	13	4.861	1
#N/A	GO:0007266	17	1	0.1922	1
#N/A	GO:0007265	79	1	0.893	1
#N/A	GO:0060255	1331	19	15.05	1
#N/A	GO:0007264	119	1	1.345	1
#N/A	GO:0001964	15	0	0.1696	1
#N/A	GO:0007263	2	0	0.02261	1
#N/A	GO:0060253	5	0	0.05652	1
#N/A	GO:0007262	1	0	0.0113	1
#N/A	GO:0060252	5	0	0.05652	1
#N/A	GO:0060251	10	0	0.113	1
#N/A	GO:0007260	1	0	0.0113	1
#N/A	GO:0060250	5	0	0.05652	1
#N/A	GO:0019219	932	13	10.53	1
#N/A	GO:0052652	20	1	0.2261	1
#N/A	GO:0019218	2	0	0.02261	1
#N/A	GO:0019217	2	0	0.02261	1
#N/A	GO:0021513	1	0	0.0113	1
#N/A	GO:0019216	19	0	0.2148	1
#N/A	GO:0021511	1	0	0.0113	1
#N/A	GO:0021510	1	0	0.0113	1
#N/A	GO:0017038	53	1	0.5991	1
#N/A	GO:0048172	5	0	0.05652	1
#N/A	GO:0009437	2	0	0.02261	1
#N/A	GO:0009436	1	0	0.0113	1
#N/A	GO:0009435	3	0	0.03391	1
#N/A	GO:1901264	14	1	0.1583	1
#N/A	GO:0007259	12	0	0.1356	1
#N/A	GO:0060249	102	4	1.153	1
#N/A	GO:0007258	1	0	0.0113	1
#N/A	GO:0007257	2	0	0.02261	1
#N/A	GO:0007256	2	0	0.02261	1
#N/A	GO:0001956	2	0	0.02261	1
#N/A	GO:0007254	27	1	0.3052	1
#N/A	GO:0001953	1	0	0.0113	1
#N/A	GO:0007252	3	0	0.03391	1
#N/A	GO:0001952	2	0	0.02261	1
#N/A	GO:0052646	11	0	0.1243	1
#N/A	GO:0007250	1	0	0.0113	1
#N/A	GO:0048169	1	0	0.0113	1
#N/A	GO:0048168	8	0	0.09043	1
#N/A	GO:0048167	15	0	0.1696	1
#N/A	GO:1903431	2	1	0.02261	1
#N/A	GO:1903430	1	0	0.0113	1
#N/A	GO:0007249	4	0	0.04521	1
#N/A	GO:0060236	8	0	0.09043	1
#N/A	GO:0060233	2	0	0.02261	1
#N/A	GO:0060232	8	0	0.09043	1
#N/A	GO:0001941	1	0	0.0113	1
#N/A	GO:1903429	29	1	0.3278	1
#N/A	GO:1903428	1	0	0.0113	1
#N/A	GO:1903426	1	0	0.0113	1
#N/A	GO:1903423	4	0	0.04521	1
#N/A	GO:0017015	9	0	0.1017	1
#N/A	GO:1903422	1	0	0.0113	1
#N/A	GO:1903421	8	0	0.09043	1
#N/A	GO:0048150	2	0	0.02261	1
#N/A	GO:0009416	127	6	1.436	1
#N/A	GO:0009415	8	0	0.09043	1
#N/A	GO:0009414	4	0	0.04521	1
#N/A	GO:0009411	27	0	0.3052	1
#N/A	GO:0009410	13	0	0.1469	1
#N/A	GO:0001934	34	1	0.3843	1
#N/A	GO:0001933	30	1	0.3391	1
#N/A	GO:0060222	2	0	0.02261	1
#N/A	GO:0001932	100	2	1.13	1
#N/A	GO:0048149	52	0	0.5878	1
#N/A	GO:0048148	9	1	0.1017	1
#N/A	GO:0017006	1	0	0.0113	1
#N/A	GO:0048142	7	1	0.07913	1
#N/A	GO:0009409	12	0	0.1356	1
#N/A	GO:0017004	11	0	0.1243	1
#N/A	GO:0009408	85	2	0.9608	1
#N/A	GO:0017003	1	0	0.0113	1
#N/A	GO:0048140	1	0	0.0113	1
#N/A	GO:0009407	4	0	0.04521	1
#N/A	GO:0009404	10	0	0.113	1
#N/A	GO:0007229	3	0	0.03391	1
#N/A	GO:0007228	5	0	0.05652	1
#N/A	GO:0007227	5	0	0.05652	1
#N/A	GO:0007225	1	0	0.0113	1
#N/A	GO:0007224	34	0	0.3843	1
#N/A	GO:0007223	2	0	0.02261	1
#N/A	GO:0060213	5	0	0.05652	1
#N/A	GO:0007221	7	0	0.07913	1
#N/A	GO:0060211	5	0	0.05652	1
#N/A	GO:0007220	14	1	0.1583	1
#N/A	GO:0048139	10	1	0.113	1
#N/A	GO:0050435	1	0	0.0113	1
#N/A	GO:1903409	1	0	0.0113	1
#N/A	GO:0048138	10	1	0.113	1
#N/A	GO:0048137	12	0	0.1356	1
#N/A	GO:0050433	1	1	0.0113	1
#N/A	GO:0048135	22	1	0.2487	1
#N/A	GO:0048134	30	1	0.3391	1
#N/A	GO:0048133	4	0	0.04521	1
#N/A	GO:0048132	13	0	0.1469	1
#N/A	GO:0042832	2	0	0.02261	1
#N/A	GO:1901224	1	0	0.0113	1
#N/A	GO:1901222	1	0	0.0113	1
#N/A	GO:0007219	53	2	0.5991	1
#N/A	GO:0001919	1	0	0.0113	1
#N/A	GO:0007218	54	1	0.6104	1
#N/A	GO:0007217	4	0	0.04521	1
#N/A	GO:0007216	1	0	0.0113	1
#N/A	GO:0007215	3	0	0.03391	1
#N/A	GO:0007214	3	0	0.03391	1
#N/A	GO:0007213	1	0	0.0113	1
#N/A	GO:0007212	6	0	0.06782	1
#N/A	GO:0007211	5	1	0.05652	1
#N/A	GO:0007210	5	0	0.05652	1
#N/A	GO:0042823	2	0	0.02261	1
#N/A	GO:0042822	2	0	0.02261	1
#N/A	GO:1901216	7	0	0.07913	1
#N/A	GO:1901215	21	0	0.2374	1
#N/A	GO:1901214	29	0	0.3278	1
#N/A	GO:0007208	2	0	0.02261	1
#N/A	GO:0001906	1	0	0.0113	1
#N/A	GO:0007205	9	0	0.1017	1
#N/A	GO:0007204	10	1	0.113	1
#N/A	GO:0007202	2	0	0.02261	1
#N/A	GO:0030866	40	1	0.4521	1
#N/A	GO:0007200	12	1	0.1356	1
#N/A	GO:0030865	46	1	0.52	1
#N/A	GO:0042819	4	0	0.04521	1
#N/A	GO:0042816	4	0	0.04521	1
#N/A	GO:0042811	3	0	0.03391	1
#N/A	GO:0042810	9	0	0.1017	1
#N/A	GO:0071774	11	0	0.1243	1
#N/A	GO:0071772	1	0	0.0113	1
#N/A	GO:1901203	1	0	0.0113	1
#N/A	GO:1901201	1	0	0.0113	1
#N/A	GO:0036159	1	0	0.0113	1
#N/A	GO:0030859	11	0	0.1243	1
#N/A	GO:0036158	3	0	0.03391	1
#N/A	GO:0030858	1	0	0.0113	1
#N/A	GO:0030856	2	1	0.02261	1
#N/A	GO:0030855	352	10	3.979	1
#N/A	GO:0048106	2	0	0.02261	1
#N/A	GO:0048105	1	0	0.0113	1
#N/A	GO:0048104	7	2	0.07913	1
#N/A	GO:0048103	50	1	0.5652	1
#N/A	GO:0048102	86	1	0.9721	1
#N/A	GO:0048100	12	0	0.1356	1
#N/A	GO:0071763	1	0	0.0113	1
#N/A	GO:0016598	1	0	0.0113	1
#N/A	GO:0030845	2	0	0.02261	1
#N/A	GO:0016584	4	1	0.04521	1
#N/A	GO:0016582	1	0	0.0113	1
#N/A	GO:0030838	18	0	0.2035	1
#N/A	GO:0030837	9	1	0.1017	1
#N/A	GO:0030835	4	0	0.04521	1
#N/A	GO:0030834	4	0	0.04521	1
#N/A	GO:0030833	34	1	0.3843	1
#N/A	GO:0030832	39	2	0.4408	1
#N/A	GO:0016579	41	2	0.4634	1
#N/A	GO:0016578	8	0	0.09043	1
#N/A	GO:0016577	7	0	0.07913	1
#N/A	GO:0016575	5	0	0.05652	1
#N/A	GO:0016574	4	0	0.04521	1
#N/A	GO:0016573	32	1	0.3617	1
#N/A	GO:0016572	8	0	0.09043	1
#N/A	GO:0016571	38	0	0.4295	1
#N/A	GO:0016570	99	1	1.119	1
#N/A	GO:0030828	1	0	0.0113	1
#N/A	GO:0030826	1	0	0.0113	1
#N/A	GO:0030825	1	0	0.0113	1
#N/A	GO:0030823	1	0	0.0113	1
#N/A	GO:0006793	712	19	8.048	1
#N/A	GO:0006790	103	0	1.164	1
#N/A	GO:0071733	1	0	0.0113	1
#N/A	GO:0016569	99	1	1.119	1
#N/A	GO:0016568	153	3	1.729	1
#N/A	GO:0016567	156	0	1.763	1
#N/A	GO:0030819	10	0	0.113	1
#N/A	GO:0016560	3	0	0.03391	1
#N/A	GO:0030818	3	0	0.03391	1
#N/A	GO:0030817	14	0	0.1583	1
#N/A	GO:0030816	10	0	0.113	1
#N/A	GO:0030815	3	0	0.03391	1
#N/A	GO:0006788	1	0	0.0113	1
#N/A	GO:0030814	14	0	0.1583	1
#N/A	GO:0006787	1	0	0.0113	1
#N/A	GO:0006784	1	0	0.0113	1
#N/A	GO:0030810	12	0	0.1356	1
#N/A	GO:0006783	7	0	0.07913	1
#N/A	GO:0016559	3	0	0.03391	1
#N/A	GO:0071722	3	0	0.03391	1
#N/A	GO:0016558	5	0	0.05652	1
#N/A	GO:0016556	2	1	0.02261	1
#N/A	GO:0016553	1	1	0.0113	1
#N/A	GO:0030809	3	0	0.03391	1
#N/A	GO:0030808	16	0	0.1809	1
#N/A	GO:0006779	7	0	0.07913	1
#N/A	GO:0006778	8	0	0.09043	1
#N/A	GO:0030804	11	0	0.1243	1
#N/A	GO:0006777	7	0	0.07913	1
#N/A	GO:0030803	3	0	0.03391	1
#N/A	GO:0006776	1	0	0.0113	1
#N/A	GO:0030802	15	0	0.1696	1
#N/A	GO:0006775	1	0	0.0113	1
#N/A	GO:0030801	11	0	0.1243	1
#N/A	GO:0030800	3	0	0.03391	1
#N/A	GO:0006772	1	0	0.0113	1
#N/A	GO:0006771	2	0	0.02261	1
#N/A	GO:0071711	12	2	0.1356	1
#N/A	GO:0016546	1	0	0.0113	1
#N/A	GO:0016545	23	1	0.26	1
#N/A	GO:0016544	1	0	0.0113	1
#N/A	GO:0016543	2	0	0.02261	1
#N/A	GO:0016540	4	0	0.04521	1
#N/A	GO:0006767	9	0	0.1017	1
#N/A	GO:0006766	11	0	0.1243	1
#N/A	GO:0006760	7	0	0.07913	1
#N/A	GO:0071705	146	5	1.65	1
#N/A	GO:0071704	3797	52	42.92	1
#N/A	GO:0016539	1	0	0.0113	1
#N/A	GO:0071702	469	8	5.301	1
#N/A	GO:0045498	11	0	0.1243	1
#N/A	GO:0045497	2	0	0.02261	1
#N/A	GO:0045496	2	0	0.02261	1
#N/A	GO:0045494	13	1	0.1469	1
#N/A	GO:0006754	19	0	0.2148	1
#N/A	GO:0006753	210	4	2.374	1
#N/A	GO:0006750	8	0	0.09043	1
#N/A	GO:1990182	6	0	0.06782	1
#N/A	GO:0006749	46	0	0.52	1
#N/A	GO:0006748	1	0	0.0113	1
#N/A	GO:0006744	7	0	0.07913	1
#N/A	GO:0006743	7	0	0.07913	1
#N/A	GO:0006741	3	0	0.03391	1
#N/A	GO:0002385	9	0	0.1017	1
#N/A	GO:0045479	1	0	0.0113	1
#N/A	GO:0045478	16	1	0.1809	1
#N/A	GO:0045477	7	0	0.07913	1
#N/A	GO:0045476	16	0	0.1809	1
#N/A	GO:1900745	1	0	0.0113	1
#N/A	GO:1900744	2	0	0.02261	1
#N/A	GO:1990170	2	0	0.02261	1
#N/A	GO:0045472	3	0	0.03391	1
#N/A	GO:0006739	12	0	0.1356	1
#N/A	GO:0045471	62	1	0.7008	1
#N/A	GO:0043297	37	1	0.4182	1
#N/A	GO:0045470	2	0	0.02261	1
#N/A	GO:0006734	1	0	0.0113	1
#N/A	GO:0006733	25	0	0.2826	1
#N/A	GO:0006732	70	0	0.7913	1
#N/A	GO:0006730	17	0	0.1922	1
#N/A	GO:0002376	281	3	3.176	1
#N/A	GO:1902916	2	0	0.02261	1
#N/A	GO:1902914	2	0	0.02261	1
#N/A	GO:0045468	5	0	0.05652	1
#N/A	GO:1900738	2	0	0.02261	1
#N/A	GO:1990164	1	0	0.0113	1
#N/A	GO:0045467	23	2	0.26	1
#N/A	GO:0045466	47	2	0.5313	1
#N/A	GO:1900736	2	0	0.02261	1
#N/A	GO:0045465	20	1	0.2261	1
#N/A	GO:0045464	9	0	0.1017	1
#N/A	GO:0045463	5	1	0.05652	1
#N/A	GO:0043289	1	0	0.0113	1
#N/A	GO:0006729	4	0	0.04521	1
#N/A	GO:0043288	1	0	0.0113	1
#N/A	GO:0006728	5	0	0.05652	1
#N/A	GO:0006727	19	0	0.2148	1
#N/A	GO:0006726	37	1	0.4182	1
#N/A	GO:0006725	1253	16	14.16	1
#N/A	GO:0006723	3	0	0.03391	1
#N/A	GO:0043281	27	0	0.3052	1
#N/A	GO:0006721	11	0	0.1243	1
#N/A	GO:0043280	23	0	0.26	1
#N/A	GO:0006720	21	0	0.2374	1
#N/A	GO:0000189	1	0	0.0113	1
#N/A	GO:0000188	5	0	0.05652	1
#N/A	GO:0000187	10	0	0.113	1
#N/A	GO:0000186	3	0	0.03391	1
#N/A	GO:0000185	1	0	0.0113	1
#N/A	GO:0000184	17	0	0.1922	1
#N/A	GO:0045456	16	0	0.1809	1
#N/A	GO:0000183	1	0	0.0113	1
#N/A	GO:0045455	29	0	0.3278	1
#N/A	GO:0045454	49	0	0.5539	1
#N/A	GO:0043279	41	2	0.4634	1
#N/A	GO:0065009	311	6	3.515	1
#N/A	GO:0006719	4	0	0.04521	1
#N/A	GO:0045451	33	0	0.373	1
#N/A	GO:0006718	2	0	0.02261	1
#N/A	GO:0043277	15	0	0.1696	1
#N/A	GO:0045450	11	0	0.1243	1
#N/A	GO:0006716	6	0	0.06782	1
#N/A	GO:0065004	87	1	0.9834	1
#N/A	GO:0006714	6	0	0.06782	1
#N/A	GO:0065003	340	6	3.843	1
#N/A	GO:0065002	21	0	0.2374	1
#N/A	GO:0043271	6	0	0.06782	1
#N/A	GO:0065001	6	0	0.06782	1
#N/A	GO:0043270	9	1	0.1017	1
#N/A	GO:1990146	1	0	0.0113	1
#N/A	GO:0045448	29	1	0.3278	1
#N/A	GO:0045446	4	0	0.04521	1
#N/A	GO:0045445	1	0	0.0113	1
#N/A	GO:0043269	27	3	0.3052	1
#N/A	GO:0043268	1	0	0.0113	1
#N/A	GO:0006707	1	0	0.0113	1
#N/A	GO:0043266	1	0	0.0113	1
#N/A	GO:0006706	2	0	0.02261	1
#N/A	GO:1990138	28	1	0.3165	1
#N/A	GO:0000165	34	1	0.3843	1
#N/A	GO:0045434	15	0	0.1696	1
#N/A	GO:0045433	22	1	0.2487	1
#N/A	GO:0000160	2	0	0.02261	1
#N/A	GO:0043255	1	0	0.0113	1
#N/A	GO:0043254	60	1	0.6782	1
#N/A	GO:0035652	1	1	0.0113	1
#N/A	GO:0031297	1	0	0.0113	1
#N/A	GO:0045429	1	0	0.0113	1
#N/A	GO:0045428	1	0	0.0113	1
#N/A	GO:0000154	8	0	0.09043	1
#N/A	GO:0031290	12	1	0.1356	1
#N/A	GO:0043248	6	0	0.06782	1
#N/A	GO:0043247	2	0	0.02261	1
#N/A	GO:0043244	25	0	0.2826	1
#N/A	GO:0043243	2	0	0.02261	1
#N/A	GO:0043242	22	0	0.2487	1
#N/A	GO:0043241	20	0	0.2261	1
#N/A	GO:0035641	1	0	0.0113	1
#N/A	GO:0035640	1	0	0.0113	1
#N/A	GO:0031284	1	0	0.0113	1
#N/A	GO:0031282	1	0	0.0113	1
#N/A	GO:0031281	11	0	0.1243	1
#N/A	GO:0031280	3	0	0.03391	1
#N/A	GO:0035638	3	0	0.03391	1
#N/A	GO:0035637	9	0	0.1017	1
#N/A	GO:0035633	1	0	0.0113	1
#N/A	GO:0031279	15	0	0.1696	1
#N/A	GO:0000132	12	1	0.1356	1
#N/A	GO:0035627	1	0	0.0113	1
#N/A	GO:0035626	3	0	0.03391	1
#N/A	GO:0035621	1	0	0.0113	1
#N/A	GO:0000122	156	2	1.763	1
#N/A	GO:0035616	1	0	0.0113	1
#N/A	GO:0072175	7	1	0.07913	1
#N/A	GO:0019184	9	0	0.1017	1
#N/A	GO:0000117	1	0	0.0113	1
#N/A	GO:0043207	288	3	3.255	1
#N/A	GO:0043200	7	0	0.07913	1
#N/A	GO:0035601	7	0	0.07913	1
#N/A	GO:0009397	1	0	0.0113	1
#N/A	GO:0009396	5	0	0.05652	1
#N/A	GO:0009395	4	0	0.04521	1
#N/A	GO:0009394	5	0	0.05652	1
#N/A	GO:0000103	1	0	0.0113	1
#N/A	GO:0000101	1	0	0.0113	1
#N/A	GO:1903392	1	0	0.0113	1
#N/A	GO:1903391	1	0	0.0113	1
#N/A	GO:0060193	2	0	0.02261	1
#N/A	GO:0060191	2	0	0.02261	1
#N/A	GO:0072148	3	0	0.03391	1
#N/A	GO:1903386	1	0	0.0113	1
#N/A	GO:1903385	1	0	0.0113	1
#N/A	GO:0060189	1	0	0.0113	1
#N/A	GO:0007198	2	0	0.02261	1
#N/A	GO:0060188	1	0	0.0113	1
#N/A	GO:0031223	1	0	0.0113	1
#N/A	GO:0001895	15	1	0.1696	1
#N/A	GO:0007194	3	0	0.03391	1
#N/A	GO:0001894	39	2	0.4408	1
#N/A	GO:0007193	6	0	0.06782	1
#N/A	GO:0007192	1	0	0.0113	1
#N/A	GO:0007191	3	0	0.03391	1
#N/A	GO:0007190	2	0	0.02261	1
#N/A	GO:0060180	34	0	0.3843	1
#N/A	GO:0007189	11	0	0.1243	1
#N/A	GO:0060179	71	5	0.8026	1
#N/A	GO:0007188	25	1	0.2826	1
#N/A	GO:0007187	25	1	0.2826	1
#N/A	GO:0001887	2	0	0.02261	1
#N/A	GO:0007186	191	3	2.159	1
#N/A	GO:0007185	3	0	0.03391	1
#N/A	GO:0001885	4	0	0.04521	1
#N/A	GO:0007184	13	1	0.1469	1
#N/A	GO:0060173	1	0	0.0113	1
#N/A	GO:0007181	1	0	0.0113	1
#N/A	GO:0052576	1	0	0.0113	1
#N/A	GO:0001881	2	0	0.02261	1
#N/A	GO:0052575	1	0	0.0113	1
#N/A	GO:0048099	4	0	0.04521	1
#N/A	GO:0048098	5	0	0.05652	1
#N/A	GO:0042797	1	0	0.0113	1
#N/A	GO:0048096	8	1	0.09043	1
#N/A	GO:0042796	4	0	0.04521	1
#N/A	GO:0042795	5	0	0.05652	1
#N/A	GO:0048094	1	0	0.0113	1
#N/A	GO:1903364	19	2	0.2148	1
#N/A	GO:0048092	1	0	0.0113	1
#N/A	GO:1903363	21	2	0.2374	1
#N/A	GO:1903362	47	3	0.5313	1
#N/A	GO:0042790	1	0	0.0113	1
#N/A	GO:1901186	10	1	0.113	1
#N/A	GO:1901185	36	2	0.4069	1
#N/A	GO:1901184	50	3	0.5652	1
#N/A	GO:0007179	22	0	0.2487	1
#N/A	GO:0007178	47	1	0.5313	1
#N/A	GO:0031204	1	0	0.0113	1
#N/A	GO:0007176	4	0	0.04521	1
#N/A	GO:0007175	3	0	0.03391	1
#N/A	GO:0007173	34	1	0.3843	1
#N/A	GO:0007172	1	0	0.0113	1
#N/A	GO:0048088	1	0	0.0113	1
#N/A	GO:0048087	4	1	0.04521	1
#N/A	GO:0042787	36	0	0.4069	1
#N/A	GO:0048086	3	1	0.03391	1
#N/A	GO:0048085	5	0	0.05652	1
#N/A	GO:0048082	12	1	0.1356	1
#N/A	GO:0048081	3	1	0.03391	1
#N/A	GO:0042780	1	0	0.0113	1
#N/A	GO:0007169	115	1	1.3	1
#N/A	GO:0060158	2	0	0.02261	1
#N/A	GO:0007167	164	2	1.854	1
#N/A	GO:0007166	534	11	6.036	1
#N/A	GO:0007164	90	3	1.017	1
#N/A	GO:0007163	190	6	2.148	1
#N/A	GO:0007162	10	0	0.113	1
#N/A	GO:0007160	17	1	0.1922	1
#N/A	GO:0048079	15	2	0.1696	1
#N/A	GO:0042779	1	0	0.0113	1
#N/A	GO:0048076	5	0	0.05652	1
#N/A	GO:0042775	67	1	0.7573	1
#N/A	GO:0048073	5	0	0.05652	1
#N/A	GO:0042773	69	1	0.7799	1
#N/A	GO:0048072	13	0	0.1469	1
#N/A	GO:0048071	3	0	0.03391	1
#N/A	GO:0042771	4	0	0.04521	1
#N/A	GO:0048070	24	3	0.2713	1
#N/A	GO:0042770	3	0	0.03391	1
#N/A	GO:0060149	2	0	0.02261	1
#N/A	GO:1901162	3	0	0.03391	1
#N/A	GO:0007158	3	1	0.03391	1
#N/A	GO:0060148	5	0	0.05652	1
#N/A	GO:1901161	1	0	0.0113	1
#N/A	GO:0007157	27	1	0.3052	1
#N/A	GO:0060147	8	1	0.09043	1
#N/A	GO:1901160	4	0	0.04521	1
#N/A	GO:0007156	33	1	0.373	1
#N/A	GO:0007155	196	6	2.216	1
#N/A	GO:0052548	45	0	0.5087	1
#N/A	GO:0052547	48	0	0.5426	1
#N/A	GO:0060142	6	0	0.06782	1
#N/A	GO:0048069	42	1	0.4748	1
#N/A	GO:0048067	23	0	0.26	1
#N/A	GO:0019102	2	0	0.02261	1
#N/A	GO:0048066	74	1	0.8365	1
#N/A	GO:0019101	6	0	0.06782	1
#N/A	GO:0042766	9	1	0.1017	1
#N/A	GO:0048065	24	1	0.2713	1
#N/A	GO:0019100	1	0	0.0113	1
#N/A	GO:0042761	2	0	0.02261	1
#N/A	GO:0048060	6	0	0.06782	1
#N/A	GO:0042760	2	0	0.02261	1
#N/A	GO:0032988	2	0	0.02261	1
#N/A	GO:0007147	6	0	0.06782	1
#N/A	GO:0007146	1	0	0.0113	1
#N/A	GO:0032984	22	0	0.2487	1
#N/A	GO:0001845	3	0	0.03391	1
#N/A	GO:0007144	8	1	0.09043	1
#N/A	GO:0007143	71	3	0.8026	1
#N/A	GO:0032981	4	0	0.04521	1
#N/A	GO:0007141	12	0	0.1356	1
#N/A	GO:0007140	52	0	0.5878	1
#N/A	GO:0042759	2	0	0.02261	1
#N/A	GO:0048058	3	1	0.03391	1
#N/A	GO:0048057	1	0	0.0113	1
#N/A	GO:0048056	17	0	0.1922	1
#N/A	GO:0042756	2	0	0.02261	1
#N/A	GO:0048054	1	0	0.0113	1
#N/A	GO:0042754	1	0	0.0113	1
#N/A	GO:0048053	1	0	0.0113	1
#N/A	GO:0042753	10	1	0.113	1
#N/A	GO:0048052	5	0	0.05652	1
#N/A	GO:1903322	13	0	0.1469	1
#N/A	GO:1903321	5	0	0.05652	1
#N/A	GO:1903320	26	0	0.2939	1
#N/A	GO:0009314	153	6	1.729	1
#N/A	GO:1901143	1	0	0.0113	1
#N/A	GO:0009312	17	0	0.1922	1
#N/A	GO:1901142	1	0	0.0113	1
#N/A	GO:0009311	33	1	0.373	1
#N/A	GO:0001838	6	0	0.06782	1
#N/A	GO:0009310	6	0	0.06782	1
#N/A	GO:0001837	1	0	0.0113	1
#N/A	GO:0007135	19	0	0.2148	1
#N/A	GO:0036099	21	2	0.2374	1
#N/A	GO:0030799	15	0	0.1696	1
#N/A	GO:0036098	5	0	0.05652	1
#N/A	GO:0032970	57	2	0.6443	1
#N/A	GO:0007131	29	0	0.3278	1
#N/A	GO:0007130	1	0	0.0113	1
#N/A	GO:0036093	2	0	0.02261	1
#N/A	GO:0036090	4	0	0.04521	1
#N/A	GO:0042749	25	3	0.2826	1
#N/A	GO:0048047	8	0	0.09043	1
#N/A	GO:0042745	8	1	0.09043	1
#N/A	GO:0042744	6	0	0.06782	1
#N/A	GO:0042743	7	0	0.07913	1
#N/A	GO:0048042	12	0	0.1356	1
#N/A	GO:1903313	6	0	0.06782	1
#N/A	GO:0009309	8	0	0.09043	1
#N/A	GO:0042742	183	2	2.069	1
#N/A	GO:0048041	1	0	0.0113	1
#N/A	GO:1903312	7	0	0.07913	1
#N/A	GO:0009308	28	0	0.3165	1
#N/A	GO:1903311	71	1	0.8026	1
#N/A	GO:1901137	208	6	2.351	1
#N/A	GO:1903310	31	0	0.3504	1
#N/A	GO:0009306	33	1	0.373	1
#N/A	GO:1901136	63	0	0.7121	1
#N/A	GO:0009305	2	0	0.02261	1
#N/A	GO:1901135	469	9	5.301	1
#N/A	GO:0009304	1	0	0.0113	1
#N/A	GO:0009303	5	0	0.05652	1
#N/A	GO:0032968	11	0	0.1243	1
#N/A	GO:0007129	2	0	0.02261	1
#N/A	GO:0009301	6	0	0.06782	1
#N/A	GO:0007127	70	1	0.7913	1
#N/A	GO:0007126	156	3	1.763	1
#N/A	GO:0036089	2	0	0.02261	1
#N/A	GO:0001822	3	0	0.03391	1
#N/A	GO:0036084	1	0	0.0113	1
#N/A	GO:1903309	15	0	0.1696	1
#N/A	GO:1903308	64	0	0.7234	1
#N/A	GO:0048036	7	0	0.07913	1
#N/A	GO:0048034	1	0	0.0113	1
#N/A	GO:0048033	1	0	0.0113	1
#N/A	GO:0071697	4	0	0.04521	1
#N/A	GO:0042732	1	0	0.0113	1
#N/A	GO:0071696	4	0	0.04521	1
#N/A	GO:0071695	3	0	0.03391	1
#N/A	GO:0071692	2	0	0.02261	1
#N/A	GO:0032958	2	0	0.02261	1
#N/A	GO:0001819	1	0	0.0113	1
#N/A	GO:0032956	57	2	0.6443	1
#N/A	GO:0001817	1	0	0.0113	1
#N/A	GO:0032954	3	0	0.03391	1
#N/A	GO:0036079	1	0	0.0113	1
#N/A	GO:0007113	10	0	0.113	1
#N/A	GO:0007112	25	1	0.2826	1
#N/A	GO:0007111	7	0	0.07913	1
#N/A	GO:0007110	10	0	0.113	1
#N/A	GO:0060100	1	0	0.0113	1
#N/A	GO:0036071	1	1	0.0113	1
#N/A	GO:0042727	2	0	0.02261	1
#N/A	GO:0042726	2	0	0.02261	1
#N/A	GO:0048025	4	0	0.04521	1
#N/A	GO:0048024	62	1	0.7008	1
#N/A	GO:0071689	5	1	0.05652	1
#N/A	GO:0071688	4	0	0.04521	1
#N/A	GO:0042723	1	0	0.0113	1
#N/A	GO:0048022	1	0	0.0113	1
#N/A	GO:0048021	1	0	0.0113	1
#N/A	GO:0071684	19	1	0.2148	1
#N/A	GO:0007107	1	0	0.0113	1
#N/A	GO:0032940	147	3	1.662	1
#N/A	GO:0036066	1	0	0.0113	1
#N/A	GO:0036065	2	1	0.02261	1
#N/A	GO:0007100	7	1	0.07913	1
#N/A	GO:0036061	1	0	0.0113	1
#N/A	GO:0048017	7	0	0.07913	1
#N/A	GO:0048015	5	0	0.05652	1
#N/A	GO:0042714	4	0	0.04521	1
#N/A	GO:0048013	3	0	0.03391	1
#N/A	GO:0071678	3	0	0.03391	1
#N/A	GO:0048010	4	0	0.04521	1
#N/A	GO:0032933	6	0	0.06782	1
#N/A	GO:0036059	3	0	0.03391	1
#N/A	GO:0036058	4	1	0.04521	1
#N/A	GO:0048009	4	0	0.04521	1
#N/A	GO:0042706	56	0	0.633	1
#N/A	GO:0042705	2	0	0.02261	1
#N/A	GO:0032927	2	0	0.02261	1
#N/A	GO:0032926	1	0	0.0113	1
#N/A	GO:0032925	4	0	0.04521	1
#N/A	GO:0032924	3	0	0.03391	1
#N/A	GO:0032922	4	1	0.04521	1
#N/A	GO:0016486	2	0	0.02261	1
#N/A	GO:0016485	60	1	0.6782	1
#N/A	GO:0016482	228	6	2.577	1
#N/A	GO:0016480	1	0	0.0113	1
#N/A	GO:0030730	5	0	0.05652	1
#N/A	GO:0016479	1	0	0.0113	1
#N/A	GO:0016477	244	6	2.758	1
#N/A	GO:0016476	31	0	0.3504	1
#N/A	GO:1902884	1	0	0.0113	1
#N/A	GO:1902883	2	0	0.02261	1
#N/A	GO:1902882	7	1	0.07913	1
#N/A	GO:0038202	11	0	0.1243	1
#N/A	GO:0030728	4	1	0.04521	1
#N/A	GO:0030727	20	1	0.2261	1
#N/A	GO:0030726	3	0	0.03391	1
#N/A	GO:0030725	15	1	0.1696	1
#N/A	GO:0030724	1	0	0.0113	1
#N/A	GO:0006697	11	0	0.1243	1
#N/A	GO:0030723	10	1	0.113	1
#N/A	GO:0036022	1	0	0.0113	1
#N/A	GO:0030722	9	0	0.1017	1
#N/A	GO:0006695	1	0	0.0113	1
#N/A	GO:0030721	7	0	0.07913	1
#N/A	GO:0006694	21	0	0.2374	1
#N/A	GO:0030720	14	0	0.1583	1
#N/A	GO:0006693	2	0	0.02261	1
#N/A	GO:0006692	2	0	0.02261	1
#N/A	GO:0006691	1	0	0.0113	1
#N/A	GO:0006690	3	0	0.03391	1
#N/A	GO:0071632	3	0	0.03391	1
#N/A	GO:1902877	2	1	0.02261	1
#N/A	GO:1902876	1	0	0.0113	1
#N/A	GO:0071630	1	0	0.0113	1
#N/A	GO:1902875	29	1	0.3278	1
#N/A	GO:0030719	4	0	0.04521	1
#N/A	GO:0030718	60	2	0.6782	1
#N/A	GO:0030717	24	1	0.2713	1
#N/A	GO:0030716	31	0	0.3504	1
#N/A	GO:0030715	1	0	0.0113	1
#N/A	GO:0006688	7	0	0.07913	1
#N/A	GO:0030714	1	0	0.0113	1
#N/A	GO:0006687	10	0	0.113	1
#N/A	GO:0030713	20	0	0.2261	1
#N/A	GO:0006686	1	0	0.0113	1
#N/A	GO:0036011	24	0	0.2713	1
#N/A	GO:0006685	3	0	0.03391	1
#N/A	GO:0006684	5	0	0.05652	1
#N/A	GO:0030710	1	1	0.0113	1
#N/A	GO:0006680	1	0	0.0113	1
#N/A	GO:0016458	101	1	1.142	1
#N/A	GO:1902866	2	0	0.02261	1
#N/A	GO:0016457	3	0	0.03391	1
#N/A	GO:0030709	3	0	0.03391	1
#N/A	GO:0030708	9	1	0.1017	1
#N/A	GO:0030707	275	6	3.108	1
#N/A	GO:0030706	33	0	0.373	1
#N/A	GO:0030705	44	0	0.4974	1
#N/A	GO:0006678	1	0	0.0113	1
#N/A	GO:0030704	14	0	0.1583	1
#N/A	GO:0006677	3	0	0.03391	1
#N/A	GO:0030703	120	2	1.356	1
#N/A	GO:0030702	2	0	0.02261	1
#N/A	GO:0006672	9	0	0.1017	1
#N/A	GO:0071616	8	0	0.09043	1
#N/A	GO:0016444	1	0	0.0113	1
#N/A	GO:1902850	49	1	0.5539	1
#N/A	GO:0016441	43	1	0.4861	1
#N/A	GO:1900674	1	0	0.0113	1
#N/A	GO:1900673	1	0	0.0113	1
#N/A	GO:0006665	30	0	0.3391	1
#N/A	GO:0006664	35	1	0.3956	1
#N/A	GO:0006662	12	1	0.1356	1
#N/A	GO:0006661	25	1	0.2826	1
#N/A	GO:0006659	1	0	0.0113	1
#N/A	GO:0006658	1	0	0.0113	1
#N/A	GO:0006656	1	0	0.0113	1
#N/A	GO:0006655	2	0	0.02261	1
#N/A	GO:0006654	3	0	0.03391	1
#N/A	GO:0006651	2	0	0.02261	1
#N/A	GO:0006650	73	1	0.8252	1
#N/A	GO:0006646	1	0	0.0113	1
#N/A	GO:0006644	103	3	1.164	1
#N/A	GO:0006643	56	1	0.633	1
#N/A	GO:0006642	3	0	0.03391	1
#N/A	GO:0006641	12	0	0.1356	1
#N/A	GO:0006639	15	0	0.1696	1
#N/A	GO:0006638	15	0	0.1696	1
#N/A	GO:0006637	12	0	0.1356	1
#N/A	GO:0006636	2	0	0.02261	1
#N/A	GO:0006635	22	0	0.2487	1
#N/A	GO:0006633	37	1	0.4182	1
#N/A	GO:0006631	81	3	0.9156	1
#N/A	GO:0035593	1	0	0.0113	1
#N/A	GO:0035592	2	0	0.02261	1
#N/A	GO:0002274	1	0	0.0113	1
#N/A	GO:0000098	1	0	0.0113	1
#N/A	GO:0000097	8	0	0.09043	1
#N/A	GO:0000096	15	0	0.1696	1
#N/A	GO:0000092	1	0	0.0113	1
#N/A	GO:0000090	6	0	0.06782	1
#N/A	GO:0006629	368	7	4.16	1
#N/A	GO:0006627	2	0	0.02261	1
#N/A	GO:0006626	33	0	0.373	1
#N/A	GO:0006625	7	0	0.07913	1
#N/A	GO:0035588	1	0	0.0113	1
#N/A	GO:0006623	6	0	0.06782	1
#N/A	GO:0035587	1	0	0.0113	1
#N/A	GO:0006622	5	0	0.05652	1
#N/A	GO:0006621	2	0	0.02261	1
#N/A	GO:0006620	1	0	0.0113	1
#N/A	GO:1902808	8	0	0.09043	1
#N/A	GO:1902807	13	1	0.1469	1
#N/A	GO:1902806	23	1	0.26	1
#N/A	GO:0000089	1	0	0.0113	1
#N/A	GO:1902805	5	0	0.05652	1
#N/A	GO:1902804	3	0	0.03391	1
#N/A	GO:0000087	8	0	0.09043	1
#N/A	GO:1902803	11	0	0.1243	1
#N/A	GO:0000086	10	0	0.113	1
#N/A	GO:0000083	1	0	0.0113	1
#N/A	GO:0000082	14	0	0.1583	1
#N/A	GO:0043179	1	0	0.0113	1
#N/A	GO:0006617	1	0	0.0113	1
#N/A	GO:1900620	2	0	0.02261	1
#N/A	GO:0006616	6	0	0.06782	1
#N/A	GO:0043174	4	0	0.04521	1
#N/A	GO:0006614	16	0	0.1809	1
#N/A	GO:0043173	2	0	0.02261	1
#N/A	GO:0006613	17	0	0.1922	1
#N/A	GO:0006612	23	0	0.26	1
#N/A	GO:0006611	9	0	0.1017	1
#N/A	GO:0043170	2822	42	31.9	1
#N/A	GO:0055123	104	2	1.176	1
#N/A	GO:0002253	8	0	0.09043	1
#N/A	GO:0000079	26	0	0.2939	1
#N/A	GO:0002252	55	0	0.6217	1
#N/A	GO:0002251	9	0	0.1017	1
#N/A	GO:0000077	81	2	0.9156	1
#N/A	GO:0000076	9	0	0.1017	1
#N/A	GO:1900619	3	0	0.03391	1
#N/A	GO:0000075	101	3	1.142	1
#N/A	GO:1990044	1	0	0.0113	1
#N/A	GO:0000070	69	1	0.7799	1
#N/A	GO:0006608	1	0	0.0113	1
#N/A	GO:0006607	8	0	0.09043	1
#N/A	GO:0006606	39	1	0.4408	1
#N/A	GO:0006605	123	1	1.39	1
#N/A	GO:0035568	1	0	0.0113	1
#N/A	GO:0035567	7	0	0.07913	1
#N/A	GO:0043162	10	0	0.113	1
#N/A	GO:0043161	114	0	1.289	1
#N/A	GO:0035561	3	0	0.03391	1
#N/A	GO:0055115	1	0	0.0113	1
#N/A	GO:0055114	529	5	5.98	1
#N/A	GO:0000066	1	0	0.0113	1
#N/A	GO:0045338	1	0	0.0113	1
#N/A	GO:0045337	1	0	0.0113	1
#N/A	GO:0045333	112	1	1.266	1
#N/A	GO:0000060	3	0	0.03391	1
#N/A	GO:0045332	6	0	0.06782	1
#N/A	GO:0043154	3	0	0.03391	1
#N/A	GO:0043153	9	0	0.1017	1
#N/A	GO:0043152	1	0	0.0113	1
#N/A	GO:0035556	307	6	3.47	1
#N/A	GO:0043150	1	0	0.0113	1
#N/A	GO:0002238	1	0	0.0113	1
#N/A	GO:0002237	5	0	0.05652	1
#N/A	GO:0000059	2	0	0.02261	1
#N/A	GO:0002230	10	0	0.113	1
#N/A	GO:0045329	1	0	0.0113	1
#N/A	GO:0000055	2	0	0.02261	1
#N/A	GO:0000054	2	0	0.02261	1
#N/A	GO:0000053	1	0	0.0113	1
#N/A	GO:0000050	1	0	0.0113	1
#N/A	GO:0043148	6	0	0.06782	1
#N/A	GO:0045321	1	0	0.0113	1
#N/A	GO:0043147	4	0	0.04521	1
#N/A	GO:0043146	10	0	0.113	1
#N/A	GO:0015993	1	0	0.0113	1
#N/A	GO:0015992	60	0	0.6782	1
#N/A	GO:0015991	40	0	0.4521	1
#N/A	GO:0035542	8	0	0.09043	1
#N/A	GO:0033365	134	1	1.515	1
#N/A	GO:0002227	2	0	0.02261	1
#N/A	GO:0033363	7	1	0.07913	1
#N/A	GO:0002225	30	1	0.3391	1
#N/A	GO:0002221	1	0	0.0113	1
#N/A	GO:0002220	1	0	0.0113	1
#N/A	GO:0000046	14	0	0.1583	1
#N/A	GO:0000045	6	0	0.06782	1
#N/A	GO:0045317	6	0	0.06782	1
#N/A	GO:0045316	3	0	0.03391	1
#N/A	GO:0045315	2	0	0.02261	1
#N/A	GO:0000042	11	0	0.1243	1
#N/A	GO:0045314	10	1	0.113	1
#N/A	GO:0000041	22	0	0.2487	1
#N/A	GO:0015988	40	0	0.4521	1
#N/A	GO:0045313	4	0	0.04521	1
#N/A	GO:0015986	18	0	0.2035	1
#N/A	GO:0015985	18	0	0.2035	1
#N/A	GO:0015980	120	1	1.356	1
#N/A	GO:0072091	46	1	0.52	1
#N/A	GO:0002218	7	0	0.07913	1
#N/A	GO:0033353	3	0	0.03391	1
#N/A	GO:0031179	1	0	0.0113	1
#N/A	GO:0002213	2	0	0.02261	1
#N/A	GO:0000038	5	0	0.05652	1
#N/A	GO:1990001	1	0	0.0113	1
#N/A	GO:0019099	5	0	0.05652	1
#N/A	GO:0072089	60	1	0.6782	1
#N/A	GO:0019098	128	5	1.447	1
#N/A	GO:0043124	1	0	0.0113	1
#N/A	GO:0072088	3	0	0.03391	1
#N/A	GO:0015971	1	0	0.0113	1
#N/A	GO:0043122	1	0	0.0113	1
#N/A	GO:0019094	40	0	0.4521	1
#N/A	GO:0019093	1	0	0.0113	1
#N/A	GO:0035522	2	0	0.02261	1
#N/A	GO:0019090	1	0	0.0113	1
#N/A	GO:0035521	2	0	0.02261	1
#N/A	GO:0072080	3	0	0.03391	1
#N/A	GO:0035520	2	0	0.02261	1
#N/A	GO:0002209	3	0	0.03391	1
#N/A	GO:0033345	1	0	0.0113	1
#N/A	GO:0031167	3	0	0.03391	1
#N/A	GO:0000028	2	0	0.02261	1
#N/A	GO:0000027	2	0	0.02261	1
#N/A	GO:0031163	14	0	0.1583	1
#N/A	GO:0000022	81	0	0.9156	1
#N/A	GO:0015969	1	0	0.0113	1
#N/A	GO:0072079	3	0	0.03391	1
#N/A	GO:0072078	3	0	0.03391	1
#N/A	GO:0035518	1	0	0.0113	1
#N/A	GO:0043113	2	0	0.02261	1
#N/A	GO:0043112	9	0	0.1017	1
#N/A	GO:0072073	3	0	0.03391	1
#N/A	GO:0019081	1	0	0.0113	1
#N/A	GO:0019080	1	0	0.0113	1
#N/A	GO:0035510	1	0	0.0113	1
#N/A	GO:0000019	1	0	0.0113	1
#N/A	GO:0000018	12	0	0.1356	1
#N/A	GO:0000012	3	0	0.03391	1
#N/A	GO:0015955	1	0	0.0113	1
#N/A	GO:0015953	1	0	0.0113	1
#N/A	GO:0019079	1	0	0.0113	1
#N/A	GO:0035509	1	0	0.0113	1
#N/A	GO:0043104	1	0	0.0113	1
#N/A	GO:0043103	7	0	0.07913	1
#N/A	GO:0035507	1	0	0.0113	1
#N/A	GO:0043102	7	0	0.07913	1
#N/A	GO:0043101	12	0	0.1356	1
#N/A	GO:0009298	2	0	0.02261	1
#N/A	GO:0031146	43	0	0.4861	1
#N/A	GO:0031145	9	0	0.1017	1
#N/A	GO:0031144	1	0	0.0113	1
#N/A	GO:0000003	1227	23	13.87	1
#N/A	GO:0000002	9	0	0.1017	1
#N/A	GO:0015949	1	0	0.0113	1
#N/A	GO:0000001	2	0	0.02261	1
#N/A	GO:0033316	1	0	0.0113	1
#N/A	GO:0033314	5	0	0.05652	1
#N/A	GO:0033313	3	1	0.03391	1
#N/A	GO:0060099	2	0	0.02261	1
#N/A	GO:0031134	1	0	0.0113	1
#N/A	GO:0015937	5	0	0.05652	1
#N/A	GO:0015936	6	0	0.06782	1
#N/A	GO:0019058	4	0	0.04521	1
#N/A	GO:0015931	80	4	0.9043	1
#N/A	GO:1903288	1	0	0.0113	1
#N/A	GO:1903286	1	0	0.0113	1
#N/A	GO:0033301	20	1	0.2261	1
#N/A	GO:0007099	23	1	0.26	1
#N/A	GO:0031125	2	0	0.02261	1
#N/A	GO:0007098	95	4	1.074	1
#N/A	GO:0031124	31	1	0.3504	1
#N/A	GO:0007097	24	1	0.2713	1
#N/A	GO:0009270	2	0	0.02261	1
#N/A	GO:0031123	50	1	0.5652	1
#N/A	GO:0007096	11	0	0.1243	1
#N/A	GO:0031122	23	0	0.26	1
#N/A	GO:0060086	2	0	0.02261	1
#N/A	GO:0007095	68	2	0.7686	1
#N/A	GO:0007094	13	0	0.1469	1
#N/A	GO:0007093	92	2	1.04	1
#N/A	GO:0007091	2	0	0.02261	1
#N/A	GO:0009269	3	0	0.03391	1
#N/A	GO:0009268	1	0	0.0113	1
#N/A	GO:0009267	106	1	1.198	1
#N/A	GO:0009266	125	3	1.413	1
#N/A	GO:0009265	3	0	0.03391	1
#N/A	GO:0031118	2	0	0.02261	1
#N/A	GO:0009264	1	0	0.0113	1
#N/A	GO:0031117	1	0	0.0113	1
#N/A	GO:0009263	4	0	0.04521	1
#N/A	GO:0031116	3	0	0.03391	1
#N/A	GO:0009262	7	0	0.07913	1
#N/A	GO:0031115	1	0	0.0113	1
#N/A	GO:0060079	2	0	0.02261	1
#N/A	GO:0007088	66	2	0.746	1
#N/A	GO:0009261	1	0	0.0113	1
#N/A	GO:0031114	20	0	0.2261	1
#N/A	GO:0060078	4	0	0.04521	1
#N/A	GO:0009260	65	2	0.7347	1
#N/A	GO:0031113	4	0	0.04521	1
#N/A	GO:0031112	4	0	0.04521	1
#N/A	GO:0031111	19	0	0.2148	1
#N/A	GO:0007084	2	0	0.02261	1
#N/A	GO:0031110	25	0	0.2826	1
#N/A	GO:0060074	6	1	0.06782	1
#N/A	GO:0015919	1	0	0.0113	1
#N/A	GO:0015918	11	0	0.1243	1
#N/A	GO:0060071	5	0	0.05652	1
#N/A	GO:0007080	11	0	0.1243	1
#N/A	GO:0060070	17	1	0.1922	1
#N/A	GO:0015914	7	0	0.07913	1
#N/A	GO:0072028	3	0	0.03391	1
#N/A	GO:0044872	1	0	0.0113	1
#N/A	GO:0042698	1	0	0.0113	1
#N/A	GO:0042694	8	0	0.09043	1
#N/A	GO:0042693	15	0	0.1696	1
#N/A	GO:0009259	149	3	1.684	1
#N/A	GO:0042692	108	2	1.221	1
#N/A	GO:0009258	1	0	0.0113	1
#N/A	GO:0042691	1	0	0.0113	1
#N/A	GO:0042690	4	0	0.04521	1
#N/A	GO:0009256	2	0	0.02261	1
#N/A	GO:0031109	18	1	0.2035	1
#N/A	GO:0009253	15	0	0.1696	1
#N/A	GO:0031106	1	0	0.0113	1
#N/A	GO:0007079	4	0	0.04521	1
#N/A	GO:0009251	2	0	0.02261	1
#N/A	GO:0031104	2	0	0.02261	1
#N/A	GO:0009250	4	0	0.04521	1
#N/A	GO:0031103	4	0	0.04521	1
#N/A	GO:0007076	25	0	0.2826	1
#N/A	GO:0031102	6	0	0.06782	1
#N/A	GO:0060066	1	0	0.0113	1
#N/A	GO:0001775	10	0	0.113	1
#N/A	GO:0007070	4	0	0.04521	1
#N/A	GO:0042689	7	0	0.07913	1
#N/A	GO:1903259	1	0	0.0113	1
#N/A	GO:0042688	8	0	0.09043	1
#N/A	GO:0042686	8	0	0.09043	1
#N/A	GO:0042685	1	0	0.0113	1
#N/A	GO:0042684	7	0	0.07913	1
#N/A	GO:0042683	3	1	0.03391	1
#N/A	GO:0009249	1	0	0.0113	1
#N/A	GO:0042682	5	1	0.05652	1
#N/A	GO:0009247	28	1	0.3165	1
#N/A	GO:1901073	5	1	0.05652	1
#N/A	GO:1901072	19	0	0.2148	1
#N/A	GO:0007068	4	0	0.04521	1
#N/A	GO:1901071	124	3	1.402	1
#N/A	GO:0007067	197	5	2.227	1
#N/A	GO:0009240	1	0	0.0113	1
#N/A	GO:1901070	6	1	0.06782	1
#N/A	GO:0007066	2	0	0.02261	1
#N/A	GO:0007065	5	0	0.05652	1
#N/A	GO:0007064	8	0	0.09043	1
#N/A	GO:0001764	5	0	0.05652	1
#N/A	GO:0007063	1	0	0.0113	1
#N/A	GO:0001763	58	1	0.6556	1
#N/A	GO:0007062	22	0	0.2487	1
#N/A	GO:0060052	1	0	0.0113	1
#N/A	GO:0007060	10	0	0.113	1
#N/A	GO:0072009	3	0	0.03391	1
#N/A	GO:0072006	3	0	0.03391	1
#N/A	GO:0072002	65	1	0.7347	1
#N/A	GO:0042676	7	0	0.07913	1
#N/A	GO:0072001	73	1	0.8252	1
#N/A	GO:0042675	15	0	0.1696	1
#N/A	GO:0042673	2	0	0.02261	1
#N/A	GO:1901069	2	0	0.02261	1
#N/A	GO:1901068	8	1	0.09043	1
#N/A	GO:0009235	2	0	0.02261	1
#N/A	GO:0009234	1	0	0.0113	1
#N/A	GO:0009233	1	0	0.0113	1
#N/A	GO:0007059	146	3	1.65	1
#N/A	GO:0060049	1	0	0.0113	1
#N/A	GO:0007058	4	0	0.04521	1
#N/A	GO:0009231	2	0	0.02261	1
#N/A	GO:0060048	1	0	0.0113	1
#N/A	GO:0007057	5	0	0.05652	1
#N/A	GO:0060047	6	0	0.06782	1
#N/A	GO:0007056	15	0	0.1696	1
#N/A	GO:0007054	2	0	0.02261	1
#N/A	GO:0001754	145	6	1.639	1
#N/A	GO:0007053	7	0	0.07913	1
#N/A	GO:0007052	213	2	2.408	1
#N/A	GO:0001752	56	0	0.633	1
#N/A	GO:0007051	242	3	2.735	1
#N/A	GO:0060041	1	0	0.0113	1
#N/A	GO:0001751	142	6	1.605	1
#N/A	GO:0007050	6	0	0.06782	1
#N/A	GO:0044848	8	0	0.09043	1
#N/A	GO:0044843	14	0	0.1583	1
#N/A	GO:0009229	1	0	0.0113	1
#N/A	GO:0009226	5	0	0.05652	1
#N/A	GO:0009225	8	0	0.09043	1
#N/A	GO:1901054	1	0	0.0113	1
#N/A	GO:0032888	1	0	0.0113	1
#N/A	GO:1901053	2	0	0.02261	1
#N/A	GO:0007049	698	16	7.89	1
#N/A	GO:0032887	1	0	0.0113	1
#N/A	GO:0060039	2	0	0.02261	1
#N/A	GO:1901052	3	0	0.03391	1
#N/A	GO:0009221	3	0	0.03391	1
#N/A	GO:0032886	43	2	0.4861	1
#N/A	GO:0001748	10	0	0.113	1
#N/A	GO:0009220	8	1	0.09043	1
#N/A	GO:0032885	1	0	0.0113	1
#N/A	GO:0001746	9	0	0.1017	1
#N/A	GO:0007045	1	0	0.0113	1
#N/A	GO:0001745	243	7	2.747	1
#N/A	GO:0007044	1	0	0.0113	1
#N/A	GO:0001744	4	0	0.04521	1
#N/A	GO:0007043	43	2	0.4861	1
#N/A	GO:0032881	5	0	0.05652	1
#N/A	GO:0001743	4	0	0.04521	1
#N/A	GO:0032880	85	5	0.9608	1
#N/A	GO:0001742	9	0	0.1017	1
#N/A	GO:0007041	17	0	0.1922	1
#N/A	GO:0060031	2	0	0.02261	1
#N/A	GO:0007040	14	0	0.1583	1
#N/A	GO:0044839	15	0	0.1696	1
#N/A	GO:0044837	17	0	0.1922	1
#N/A	GO:0042659	33	1	0.373	1
#N/A	GO:0009219	5	0	0.05652	1
#N/A	GO:0009218	8	1	0.09043	1
#N/A	GO:1903220	2	0	0.02261	1
#N/A	GO:0032877	4	0	0.04521	1
#N/A	GO:0009211	1	0	0.0113	1
#N/A	GO:0032876	2	0	0.02261	1
#N/A	GO:0001738	102	4	1.153	1
#N/A	GO:0032875	6	0	0.06782	1
#N/A	GO:0060027	2	0	0.02261	1
#N/A	GO:0001737	29	0	0.3278	1
#N/A	GO:0032874	18	1	0.2035	1
#N/A	GO:0060026	2	0	0.02261	1
#N/A	GO:0001736	90	3	1.017	1
#N/A	GO:0007035	4	0	0.04521	1
#N/A	GO:0032873	21	1	0.2374	1
#N/A	GO:0060025	15	0	0.1696	1
#N/A	GO:0007034	28	0	0.3165	1
#N/A	GO:0032872	47	2	0.5313	1
#N/A	GO:0060024	2	0	0.02261	1
#N/A	GO:0007033	22	0	0.2487	1
#N/A	GO:0007032	11	0	0.1243	1
#N/A	GO:0032870	53	0	0.5991	1
#N/A	GO:0007031	18	1	0.2035	1
#N/A	GO:0007030	67	1	0.7573	1
#N/A	GO:0044829	1	0	0.0113	1
#N/A	GO:0044827	1	0	0.0113	1
#N/A	GO:1903218	2	0	0.02261	1
#N/A	GO:2000873	1	0	0.0113	1
#N/A	GO:0009209	4	1	0.04521	1
#N/A	GO:0009208	4	1	0.04521	1
#N/A	GO:0009206	23	1	0.26	1
#N/A	GO:0009205	102	2	1.153	1
#N/A	GO:0032869	24	0	0.2713	1
#N/A	GO:0032868	25	0	0.2826	1
#N/A	GO:0007029	14	1	0.1583	1
#N/A	GO:0007028	58	0	0.6556	1
#N/A	GO:0009201	23	1	0.26	1
#N/A	GO:1901031	1	1	0.0113	1
#N/A	GO:0009200	1	0	0.0113	1
#N/A	GO:0007026	18	0	0.2035	1
#N/A	GO:0007023	1	0	0.0113	1
#N/A	GO:0007021	4	0	0.04521	1
#N/A	GO:0007020	11	0	0.1243	1
#N/A	GO:0044819	2	0	0.02261	1
#N/A	GO:0044818	69	2	0.7799	1
#N/A	GO:1903204	1	0	0.0113	1
#N/A	GO:1903203	1	0	0.0113	1
#N/A	GO:0042632	4	0	0.04521	1
#N/A	GO:1901029	1	0	0.0113	1
#N/A	GO:1903202	1	0	0.0113	1
#N/A	GO:0042631	1	0	0.0113	1
#N/A	GO:1901028	1	0	0.0113	1
#N/A	GO:1903201	1	0	0.0113	1
#N/A	GO:0007019	3	0	0.03391	1
#N/A	GO:0007018	116	1	1.311	1
#N/A	GO:1901021	2	0	0.02261	1
#N/A	GO:0007017	497	10	5.618	1
#N/A	GO:1901020	3	0	0.03391	1
#N/A	GO:0007016	17	1	0.1922	1
#N/A	GO:0007015	119	3	1.345	1
#N/A	GO:0001715	2	0	0.02261	1
#N/A	GO:0060004	6	1	0.06782	1
#N/A	GO:0001714	2	0	0.02261	1
#N/A	GO:0001713	1	0	0.0113	1
#N/A	GO:0001712	3	0	0.03391	1
#N/A	GO:0001711	3	0	0.03391	1
#N/A	GO:0007010	601	15	6.793	1
#N/A	GO:0001710	16	0	0.1809	1
#N/A	GO:0044802	123	3	1.39	1
#N/A	GO:0042628	2	0	0.02261	1
#N/A	GO:0044801	40	0	0.4521	1
#N/A	GO:0071586	4	0	0.04521	1
#N/A	GO:1901019	5	0	0.05652	1
#N/A	GO:0071585	1	0	0.0113	1
#N/A	GO:0007009	21	2	0.2374	1
#N/A	GO:0001709	148	3	1.673	1
#N/A	GO:0001708	76	0	0.8591	1
#N/A	GO:0007007	3	0	0.03391	1
#N/A	GO:0032845	3	0	0.03391	1
#N/A	GO:0001707	28	0	0.3165	1
#N/A	GO:0007006	10	0	0.113	1
#N/A	GO:0032844	8	0	0.09043	1
#N/A	GO:0001706	7	0	0.07913	1
#N/A	GO:0007005	123	3	1.39	1
#N/A	GO:0001705	3	0	0.03391	1
#N/A	GO:0001704	34	0	0.3843	1
#N/A	GO:0001703	39	0	0.4408	1
#N/A	GO:0007000	5	0	0.05652	1
#N/A	GO:0001700	169	2	1.91	1
#N/A	GO:0071578	2	0	0.02261	1
#N/A	GO:0071577	4	0	0.04521	1
#N/A	GO:0032837	6	0	0.06782	1
#N/A	GO:0071569	1	0	0.0113	1
#N/A	GO:2000831	1	0	0.0113	1
#N/A	GO:0038127	34	1	0.3843	1
#N/A	GO:0071560	24	0	0.2713	1
#N/A	GO:0030641	8	0	0.09043	1
#N/A	GO:0071559	24	0	0.2713	1
#N/A	GO:0071557	1	0	0.0113	1
#N/A	GO:0071554	1	0	0.0113	1
#N/A	GO:2000816	15	0	0.1696	1
#N/A	GO:0071545	4	0	0.04521	1
#N/A	GO:0006598	1	0	0.0113	1
#N/A	GO:0006597	2	0	0.02261	1
#N/A	GO:0006596	5	0	0.05652	1
#N/A	GO:0006595	6	0	0.06782	1
#N/A	GO:2000809	1	0	0.0113	1
#N/A	GO:2000807	1	0	0.0113	1
#N/A	GO:0006591	3	0	0.03391	1
#N/A	GO:0051985	16	0	0.1809	1
#N/A	GO:0051984	8	1	0.09043	1
#N/A	GO:0051983	28	1	0.3165	1
#N/A	GO:0071539	2	0	0.02261	1
#N/A	GO:0016360	22	0	0.2487	1
#N/A	GO:0006589	1	0	0.0113	1
#N/A	GO:0006588	1	0	0.0113	1
#N/A	GO:0006587	2	0	0.02261	1
#N/A	GO:0006586	8	0	0.09043	1
#N/A	GO:0006585	1	0	0.0113	1
#N/A	GO:0006584	11	0	0.1243	1
#N/A	GO:0006583	4	0	0.04521	1
#N/A	GO:0006582	58	0	0.6556	1
#N/A	GO:0006581	1	0	0.0113	1
#N/A	GO:0071526	2	1	0.02261	1
#N/A	GO:0055093	3	0	0.03391	1
#N/A	GO:1902769	2	0	0.02261	1
#N/A	GO:0047497	6	0	0.06782	1
#N/A	GO:0055092	5	0	0.05652	1
#N/A	GO:0055091	1	0	0.0113	1
#N/A	GO:0016358	196	4	2.216	1
#N/A	GO:0055090	18	0	0.2035	1
#N/A	GO:0006578	1	0	0.0113	1
#N/A	GO:0006577	2	0	0.02261	1
#N/A	GO:0006576	28	0	0.3165	1
#N/A	GO:0006575	83	0	0.9382	1
#N/A	GO:0006574	1	0	0.0113	1
#N/A	GO:0006573	3	0	0.03391	1
#N/A	GO:0051968	1	0	0.0113	1
#N/A	GO:0006572	3	0	0.03391	1
#N/A	GO:0051966	2	0	0.02261	1
#N/A	GO:0006570	8	0	0.09043	1
#N/A	GO:0051965	29	2	0.3278	1
#N/A	GO:0051964	37	4	0.4182	1
#N/A	GO:0055089	2	0	0.02261	1
#N/A	GO:0051962	75	3	0.8478	1
#N/A	GO:0055088	33	1	0.373	1
#N/A	GO:0055086	243	4	2.747	1
#N/A	GO:0055085	450	9	5.087	1
#N/A	GO:0071514	1	0	0.0113	1
#N/A	GO:0055082	60	1	0.6782	1
#N/A	GO:0055081	10	0	0.113	1
#N/A	GO:0016348	15	0	0.1696	1
#N/A	GO:0055080	67	1	0.7573	1
#N/A	GO:0047484	1	0	0.0113	1
#N/A	GO:0016346	1	0	0.0113	1
#N/A	GO:0016344	1	0	0.0113	1
#N/A	GO:1902751	2	0	0.02261	1
#N/A	GO:1902750	8	0	0.09043	1
#N/A	GO:0016340	2	0	0.02261	1
#N/A	GO:0006569	3	0	0.03391	1
#N/A	GO:0006568	8	0	0.09043	1
#N/A	GO:0006567	1	0	0.0113	1
#N/A	GO:0006566	1	0	0.0113	1
#N/A	GO:0006564	3	0	0.03391	1
#N/A	GO:0006563	4	0	0.04521	1
#N/A	GO:0006562	2	0	0.02261	1
#N/A	GO:0006561	4	0	0.04521	1
#N/A	GO:0006560	7	0	0.07913	1
#N/A	GO:0051952	1	1	0.0113	1
#N/A	GO:0055076	28	0	0.3165	1
#N/A	GO:0055074	23	1	0.26	1
#N/A	GO:1902749	14	0	0.1583	1
#N/A	GO:0055072	9	0	0.1017	1
#N/A	GO:0016339	23	0	0.26	1
#N/A	GO:0016338	1	1	0.0113	1
#N/A	GO:0055070	15	0	0.1696	1
#N/A	GO:0071501	6	0	0.06782	1
#N/A	GO:0016337	42	3	0.4748	1
#N/A	GO:1902745	7	0	0.07913	1
#N/A	GO:0016336	5	1	0.05652	1
#N/A	GO:1902744	1	0	0.0113	1
#N/A	GO:0016335	9	1	0.1017	1
#N/A	GO:1902743	15	0	0.1696	1
#N/A	GO:0016334	27	3	0.3052	1
#N/A	GO:1902742	17	0	0.1922	1
#N/A	GO:0016333	38	4	0.4295	1
#N/A	GO:0045297	11	0	0.1243	1
#N/A	GO:0016332	10	1	0.113	1
#N/A	GO:0016331	116	2	1.311	1
#N/A	GO:0016330	9	0	0.1017	1
#N/A	GO:0045292	4	0	0.04521	1
#N/A	GO:0006559	4	0	0.04521	1
#N/A	GO:0006558	4	0	0.04521	1
#N/A	GO:0006556	1	0	0.0113	1
#N/A	GO:0006555	10	0	0.113	1
#N/A	GO:0006554	1	0	0.0113	1
#N/A	GO:0006553	1	0	0.0113	1
#N/A	GO:0006552	1	0	0.0113	1
#N/A	GO:0006551	4	0	0.04521	1
#N/A	GO:0006550	1	0	0.0113	1
#N/A	GO:0055069	5	0	0.05652	1
#N/A	GO:0055067	11	0	0.1243	1
#N/A	GO:0055065	55	1	0.6217	1
#N/A	GO:0055060	2	0	0.02261	1
#N/A	GO:0002192	1	0	0.0113	1
#N/A	GO:0002191	2	0	0.02261	1
#N/A	GO:0002190	1	0	0.0113	1
#N/A	GO:0016325	36	0	0.4069	1
#N/A	GO:0016322	34	0	0.3843	1
#N/A	GO:0016321	33	1	0.373	1
#N/A	GO:0016320	3	0	0.03391	1
#N/A	GO:0006549	1	0	0.0113	1
#N/A	GO:0006546	4	0	0.04521	1
#N/A	GO:0006545	1	0	0.0113	1
#N/A	GO:0006544	6	0	0.06782	1
#N/A	GO:0051939	1	0	0.0113	1
#N/A	GO:0006543	1	0	0.0113	1
#N/A	GO:0051938	1	0	0.0113	1
#N/A	GO:0051937	2	0	0.02261	1
#N/A	GO:0006542	2	0	0.02261	1
#N/A	GO:0006541	8	0	0.09043	1
#N/A	GO:0055059	40	1	0.4521	1
#N/A	GO:0051932	1	0	0.0113	1
#N/A	GO:0055057	41	1	0.4634	1
#N/A	GO:0002188	2	0	0.02261	1
#N/A	GO:0016319	67	1	0.7573	1
#N/A	GO:0016318	28	0	0.3165	1
#N/A	GO:0055050	1	0	0.0113	1
#N/A	GO:0002183	5	0	0.05652	1
#N/A	GO:0002181	9	0	0.1017	1
#N/A	GO:0016311	108	1	1.221	1
#N/A	GO:0016310	379	13	4.284	1
#N/A	GO:1900544	12	0	0.1356	1
#N/A	GO:1900543	3	0	0.03391	1
#N/A	GO:1900542	18	0	0.2035	1
#N/A	GO:0006538	4	0	0.04521	1
#N/A	GO:0043096	8	0	0.09043	1
#N/A	GO:0006537	6	0	0.06782	1
#N/A	GO:0043095	2	0	0.02261	1
#N/A	GO:0006536	11	0	0.1243	1
#N/A	GO:0043094	21	0	0.2374	1
#N/A	GO:0006535	1	0	0.0113	1
#N/A	GO:0006534	3	0	0.03391	1
#N/A	GO:0043092	1	0	0.0113	1
#N/A	GO:0051928	4	0	0.04521	1
#N/A	GO:0043090	11	0	0.1243	1
#N/A	GO:0051926	5	0	0.05652	1
#N/A	GO:0006531	2	0	0.02261	1
#N/A	GO:0035494	2	0	0.02261	1
#N/A	GO:0006530	1	0	0.0113	1
#N/A	GO:0051924	11	0	0.1243	1
#N/A	GO:0051923	5	0	0.05652	1
#N/A	GO:0055049	1	0	0.0113	1
#N/A	GO:0055047	1	0	0.0113	1
#N/A	GO:0006529	1	0	0.0113	1
#N/A	GO:0043087	75	1	0.8478	1
#N/A	GO:0006528	2	0	0.02261	1
#N/A	GO:0043086	63	2	0.7121	1
#N/A	GO:0006527	2	0	0.02261	1
#N/A	GO:0043085	106	2	1.198	1
#N/A	GO:0006526	2	0	0.02261	1
#N/A	GO:0006525	5	0	0.05652	1
#N/A	GO:0006523	1	0	0.0113	1
#N/A	GO:0006522	1	0	0.0113	1
#N/A	GO:0006520	166	0	1.876	1
#N/A	GO:0002168	65	4	0.7347	1
#N/A	GO:0055034	9	0	0.1017	1
#N/A	GO:0002164	128	4	1.447	1
#N/A	GO:0006518	58	0	0.6556	1
#N/A	GO:0006517	6	0	0.06782	1
#N/A	GO:0006516	1	0	0.0113	1
#N/A	GO:0006515	2	0	0.02261	1
#N/A	GO:0006513	4	0	0.04521	1
#N/A	GO:0006511	207	2	2.34	1
#N/A	GO:0043069	81	1	0.9156	1
#N/A	GO:0043068	68	1	0.7686	1
#N/A	GO:0006509	7	1	0.07913	1
#N/A	GO:0043067	167	2	1.888	1
#N/A	GO:0006508	702	4	7.935	1
#N/A	GO:0043066	73	1	0.8252	1
#N/A	GO:0006507	1	0	0.0113	1
#N/A	GO:0043065	50	1	0.5652	1
#N/A	GO:0006506	20	1	0.2261	1
#N/A	GO:0006505	24	1	0.2713	1
#N/A	GO:0043063	16	1	0.1809	1
#N/A	GO:0043062	51	3	0.5765	1
#N/A	GO:0090630	9	1	0.1017	1
#N/A	GO:0043060	1	0	0.0113	1
#N/A	GO:0006501	1	0	0.0113	1
#N/A	GO:0006500	1	0	0.0113	1
#N/A	GO:0055013	3	0	0.03391	1
#N/A	GO:0002143	1	0	0.0113	1
#N/A	GO:0043059	1	0	0.0113	1
#N/A	GO:2001285	1	0	0.0113	1
#N/A	GO:2001284	2	0	0.02261	1
#N/A	GO:2001283	1	0	0.0113	1
#N/A	GO:2001282	1	0	0.0113	1
#N/A	GO:0035459	3	2	0.03391	1
#N/A	GO:2001281	1	0	0.0113	1
#N/A	GO:0043052	16	0	0.1809	1
#N/A	GO:0055007	4	0	0.04521	1
#N/A	GO:0055006	3	0	0.03391	1
#N/A	GO:0031099	17	0	0.1922	1
#N/A	GO:0055002	53	2	0.5991	1
#N/A	GO:0031098	29	1	0.3278	1
#N/A	GO:0055001	53	2	0.5991	1
#N/A	GO:0043048	1	0	0.0113	1
#N/A	GO:0043045	1	0	0.0113	1
#N/A	GO:2001272	4	0	0.04521	1
#N/A	GO:0015893	5	0	0.05652	1
#N/A	GO:0043044	19	2	0.2148	1
#N/A	GO:2001271	1	0	0.0113	1
#N/A	GO:0043043	9	0	0.1017	1
#N/A	GO:2001270	5	0	0.05652	1
#N/A	GO:0043042	1	0	0.0113	1
#N/A	GO:0043041	1	0	0.0113	1
#N/A	GO:0033260	8	0	0.09043	1
#N/A	GO:0002121	58	5	0.6556	1
#N/A	GO:0045218	1	0	0.0113	1
#N/A	GO:0045217	2	0	0.02261	1
#N/A	GO:0031081	2	0	0.02261	1
#N/A	GO:0045216	59	3	0.6669	1
#N/A	GO:2001269	3	0	0.03391	1
#N/A	GO:0045214	28	1	0.3165	1
#N/A	GO:0015889	1	0	0.0113	1
#N/A	GO:0045213	3	0	0.03391	1
#N/A	GO:2001267	3	0	0.03391	1
#N/A	GO:0043039	40	0	0.4521	1
#N/A	GO:0043038	41	0	0.4634	1
#N/A	GO:0015886	2	0	0.02261	1
#N/A	GO:0015884	1	0	0.0113	1
#N/A	GO:2001261	1	0	0.0113	1
#N/A	GO:2001260	1	0	0.0113	1
#N/A	GO:0035437	2	0	0.02261	1
#N/A	GO:0035435	4	0	0.04521	1
#N/A	GO:0035434	3	0	0.03391	1
#N/A	GO:0002118	61	5	0.6895	1
#N/A	GO:0002115	3	0	0.03391	1
#N/A	GO:2001259	2	1	0.02261	1
#N/A	GO:2001258	3	0	0.03391	1
#N/A	GO:0015879	2	0	0.02261	1
#N/A	GO:2001257	5	1	0.05652	1
#N/A	GO:0045201	3	0	0.03391	1
#N/A	GO:0045200	4	0	0.04521	1
#N/A	GO:2001252	39	1	0.4408	1
#N/A	GO:2001251	31	0	0.3504	1
#N/A	GO:0015872	2	0	0.02261	1
#N/A	GO:0031065	2	0	0.02261	1
#N/A	GO:0031063	2	0	0.02261	1
#N/A	GO:0031062	5	0	0.05652	1
#N/A	GO:0031061	3	0	0.03391	1
#N/A	GO:0031060	11	0	0.1243	1
#N/A	GO:0015868	4	0	0.04521	1
#N/A	GO:0015867	2	0	0.02261	1
#N/A	GO:0015866	2	0	0.02261	1
#N/A	GO:0015865	4	0	0.04521	1
#N/A	GO:0035418	1	0	0.0113	1
#N/A	GO:0043010	1	0	0.0113	1
#N/A	GO:0033239	1	0	0.0113	1
#N/A	GO:0033238	4	0	0.04521	1
#N/A	GO:0031058	12	0	0.1356	1
#N/A	GO:0031057	5	0	0.05652	1
#N/A	GO:0031056	23	0	0.26	1
#N/A	GO:0031055	2	0	0.02261	1
#N/A	GO:0031054	3	0	0.03391	1
#N/A	GO:0031053	2	0	0.02261	1
#N/A	GO:0031050	12	0	0.1356	1
#N/A	GO:0015858	8	1	0.09043	1
#N/A	GO:2001236	1	0	0.0113	1
#N/A	GO:0097688	1	0	0.0113	1
#N/A	GO:0043009	1	0	0.0113	1
#N/A	GO:2001235	4	0	0.04521	1
#N/A	GO:2001234	5	1	0.05652	1
#N/A	GO:0043007	1	0	0.0113	1
#N/A	GO:2001233	11	1	0.1243	1
#N/A	GO:0097681	1	0	0.0113	1
#N/A	GO:0015850	17	0	0.1922	1
#N/A	GO:0043001	1	0	0.0113	1
#N/A	GO:0035404	1	0	0.0113	1
#N/A	GO:0033227	24	2	0.2713	1
#N/A	GO:0009199	102	2	1.153	1
#N/A	GO:0009197	1	0	0.0113	1
#N/A	GO:0009196	1	0	0.0113	1
#N/A	GO:0031048	2	0	0.02261	1
#N/A	GO:0031047	47	1	0.5313	1
#N/A	GO:0009190	27	1	0.3052	1
#N/A	GO:2001229	4	0	0.04521	1
#N/A	GO:2001228	4	0	0.04521	1
#N/A	GO:0015849	66	1	0.746	1
#N/A	GO:0015844	3	0	0.03391	1
#N/A	GO:0015842	1	0	0.0113	1
#N/A	GO:0015840	1	0	0.0113	1
#N/A	GO:0009189	1	0	0.0113	1
#N/A	GO:0009188	2	0	0.02261	1
#N/A	GO:0009187	32	1	0.3617	1
#N/A	GO:0009186	2	0	0.02261	1
#N/A	GO:0033212	1	0	0.0113	1
#N/A	GO:0009185	2	0	0.02261	1
#N/A	GO:0031038	1	0	0.0113	1
#N/A	GO:0033211	1	0	0.0113	1
#N/A	GO:0031036	1	0	0.0113	1
#N/A	GO:0031034	6	0	0.06782	1
#N/A	GO:0009180	2	0	0.02261	1
#N/A	GO:0031033	6	0	0.06782	1
#N/A	GO:0031032	62	3	0.7008	1
#N/A	GO:0015838	2	0	0.02261	1
#N/A	GO:0015837	1	0	0.0113	1
#N/A	GO:0015833	3	0	0.03391	1
#N/A	GO:0044794	1	0	0.0113	1
#N/A	GO:0033206	31	1	0.3504	1
#N/A	GO:0009179	2	0	0.02261	1
#N/A	GO:0009177	2	0	0.02261	1
#N/A	GO:0009176	2	0	0.02261	1
#N/A	GO:0009174	4	0	0.04521	1
#N/A	GO:0009173	4	0	0.04521	1
#N/A	GO:0031024	1	0	0.0113	1
#N/A	GO:0031023	126	4	1.424	1
#N/A	GO:0001694	1	0	0.0113	1
#N/A	GO:0097659	174	3	1.967	1
#N/A	GO:0001692	2	0	0.02261	1
#N/A	GO:0046963	1	0	0.0113	1
#N/A	GO:0015824	1	0	0.0113	1
#N/A	GO:0044788	1	0	0.0113	1
#N/A	GO:0046960	1	0	0.0113	1
#N/A	GO:0015822	1	0	0.0113	1
#N/A	GO:0044786	24	0	0.2713	1
#N/A	GO:0015820	3	0	0.03391	1
#N/A	GO:0044784	2	0	0.02261	1
#N/A	GO:0044783	2	0	0.02261	1
#N/A	GO:0044782	61	0	0.6895	1
#N/A	GO:0009168	31	0	0.3504	1
#N/A	GO:1903170	3	0	0.03391	1
#N/A	GO:0009167	110	1	1.243	1
#N/A	GO:0009166	10	0	0.113	1
#N/A	GO:0009165	94	2	1.063	1
#N/A	GO:0009164	12	0	0.1356	1
#N/A	GO:0009163	49	1	0.5539	1
#N/A	GO:0009162	2	0	0.02261	1
#N/A	GO:0009161	116	1	1.311	1
#N/A	GO:0046959	10	1	0.113	1
#N/A	GO:0046958	12	1	0.1356	1
#N/A	GO:0046957	5	0	0.05652	1
#N/A	GO:0046956	3	1	0.03391	1
#N/A	GO:0001682	1	0	0.0113	1
#N/A	GO:0015816	1	0	0.0113	1
#N/A	GO:0044779	1	0	0.0113	1
#N/A	GO:0046952	1	0	0.0113	1
#N/A	GO:0044778	1	0	0.0113	1
#N/A	GO:0015813	6	0	0.06782	1
#N/A	GO:0046950	1	0	0.0113	1
#N/A	GO:0015812	1	0	0.0113	1
#N/A	GO:0015811	1	0	0.0113	1
#N/A	GO:0015810	1	0	0.0113	1
#N/A	GO:0044774	76	2	0.8591	1
#N/A	GO:0044773	75	2	0.8478	1
#N/A	GO:1903169	5	0	0.05652	1
#N/A	GO:0044772	24	0	0.2713	1
#N/A	GO:0044771	6	0	0.06782	1
#N/A	GO:0044770	28	0	0.3165	1
#N/A	GO:0042595	6	0	0.06782	1
#N/A	GO:0042594	153	2	1.729	1
#N/A	GO:0042593	9	0	0.1017	1
#N/A	GO:0042592	277	6	3.131	1
#N/A	GO:0009158	1	0	0.0113	1
#N/A	GO:0009157	2	0	0.02261	1
#N/A	GO:0009156	36	0	0.4069	1
#N/A	GO:0009154	1	0	0.0113	1
#N/A	GO:0009152	61	2	0.6895	1
#N/A	GO:0001678	4	0	0.04521	1
#N/A	GO:0009150	145	3	1.639	1
#N/A	GO:0001677	2	0	0.02261	1
#N/A	GO:0046949	3	0	0.03391	1
#N/A	GO:0001676	7	1	0.07913	1
#N/A	GO:0046948	1	0	0.0113	1
#N/A	GO:0031000	11	0	0.1243	1
#N/A	GO:0015809	1	0	0.0113	1
#N/A	GO:0046946	1	0	0.0113	1
#N/A	GO:0001672	11	0	0.1243	1
#N/A	GO:0015807	9	0	0.1017	1
#N/A	GO:0015805	1	0	0.0113	1
#N/A	GO:0046942	66	1	0.746	1
#N/A	GO:0015804	7	0	0.07913	1
#N/A	GO:0015803	3	0	0.03391	1
#N/A	GO:0015802	1	0	0.0113	1
#N/A	GO:0044765	1324	24	14.97	1
#N/A	GO:0015800	7	0	0.07913	1
#N/A	GO:0044764	5	0	0.05652	1
#N/A	GO:0009148	4	1	0.04521	1
#N/A	GO:0009147	5	1	0.05652	1
#N/A	GO:0009145	23	1	0.26	1
#N/A	GO:0009144	102	2	1.153	1
#N/A	GO:0034982	2	0	0.02261	1
#N/A	GO:0009143	1	1	0.0113	1
#N/A	GO:0009142	23	1	0.26	1
#N/A	GO:0009141	104	3	1.176	1
#N/A	GO:0001667	153	4	1.729	1
#N/A	GO:0046939	5	1	0.05652	1
#N/A	GO:0001666	50	4	0.5652	1
#N/A	GO:0001661	3	0	0.03391	1
#N/A	GO:0046931	1	0	0.0113	1
#N/A	GO:1903146	5	0	0.05652	1
#N/A	GO:0042574	2	0	0.02261	1
#N/A	GO:0009139	1	0	0.0113	1
#N/A	GO:0042572	1	0	0.0113	1
#N/A	GO:0009138	1	0	0.0113	1
#N/A	GO:0034976	31	0	0.3504	1
#N/A	GO:0009136	2	0	0.02261	1
#N/A	GO:0009135	2	0	0.02261	1
#N/A	GO:0032799	1	0	0.0113	1
#N/A	GO:0009133	3	0	0.03391	1
#N/A	GO:0009132	9	1	0.1017	1
#N/A	GO:0034970	1	0	0.0113	1
#N/A	GO:0001659	2	0	0.02261	1
#N/A	GO:0009130	5	0	0.05652	1
#N/A	GO:0046929	2	0	0.02261	1
#N/A	GO:0032793	1	0	0.0113	1
#N/A	GO:0046928	15	0	0.1696	1
#N/A	GO:0001655	73	1	0.8252	1
#N/A	GO:0001654	329	10	3.719	1
#N/A	GO:0032790	1	0	0.0113	1
#N/A	GO:0044747	1	0	0.0113	1
#N/A	GO:0044745	6	0	0.06782	1
#N/A	GO:0044744	40	1	0.4521	1
#N/A	GO:0044743	14	0	0.1583	1
#N/A	GO:0034969	4	0	0.04521	1
#N/A	GO:0034968	32	0	0.3617	1
#N/A	GO:0009129	5	0	0.05652	1
#N/A	GO:0009127	31	0	0.3504	1
#N/A	GO:0042560	1	0	0.0113	1
#N/A	GO:0009126	110	1	1.243	1
#N/A	GO:0009125	1	0	0.0113	1
#N/A	GO:0009124	37	0	0.4182	1
#N/A	GO:0009123	117	1	1.323	1
#N/A	GO:0032787	139	4	1.571	1
#N/A	GO:0032786	13	0	0.1469	1
#N/A	GO:0032785	6	0	0.06782	1
#N/A	GO:0032784	20	0	0.2261	1
#N/A	GO:0032781	1	0	0.0113	1
#N/A	GO:0046916	14	0	0.1583	1
#N/A	GO:0042559	11	0	0.1243	1
#N/A	GO:0042558	15	0	0.1696	1
#N/A	GO:0042554	1	0	0.0113	1
#N/A	GO:2000780	1	0	0.0113	1
#N/A	GO:0009119	137	2	1.549	1
#N/A	GO:0009118	3	0	0.03391	1
#N/A	GO:0042551	36	0	0.4069	1
#N/A	GO:0009117	207	3	2.34	1
#N/A	GO:0009116	147	2	1.662	1
#N/A	GO:0009115	1	0	0.0113	1
#N/A	GO:0009113	11	0	0.1243	1
#N/A	GO:0009112	24	0	0.2713	1
#N/A	GO:0009110	7	0	0.07913	1
#N/A	GO:0032774	177	3	2.001	1
#N/A	GO:0046907	464	9	5.245	1
#N/A	GO:0032770	1	0	0.0113	1
#N/A	GO:0046903	153	3	1.729	1
#N/A	GO:0046902	2	0	0.02261	1
#N/A	GO:0044728	3	0	0.03391	1
#N/A	GO:0046901	1	0	0.0113	1
#N/A	GO:0046900	1	0	0.0113	1
#N/A	GO:2000779	4	0	0.04521	1
[truncated: 4,226 more rows]
